# Supplementary material for: Statistical modelling of citation exchange between statistics journals
Source: J R Stat Soc Ser A Stat Soc. 2015 Nov 3;179(1):1–63. doi: 10.1111/rssa.12124 (PMC4755202; doi:10.1111/rssa.12124)
Supplement: Supplementary file 1 — ‘Supplement to “Statistical modelling of citation exchange between statistics journals”’. [file RSSA-179-1-s001.zip]

Archive with 16 entries (13 files):
- Data/
- Data/journal-scores.csv
- Data/RAE-UoA22/
- Data/RAE-UoA22/RA2.csv
- Data/RAE-UoA22/Institution.csv
- Data/RAE22-outputs-subprofiles.csv
- Data/RAE22-depts.csv
- Data/RAE22-journals.csv
- Data/README.txt
- Data/cross-citation-matrix.csv
- R-code/
- R-code/ranking-lasso.R
- R-code/tidy-the-RAE-downloads.R
- README.txt
- Varin_Cattelan_Firth_supplement.pdf
- Varin_Cattelan_Firth_supplement.R
