# Supplementary material for: Statistical modelling of citation exchange between statistics journals
Source: J R Stat Soc Ser A Stat Soc. 2015 Nov 3;179(1):1–63. doi: 10.1111/rssa.12124 (PMC4755202; doi:10.1111/rssa.12124)
Supplement: Supplementary file 1 — ‘Supplement to “Statistical modelling of citation exchange between statistics journals”’. [file RSSA-179-1-s001.zip › Data/journal-scores.csv]

shortName	II	I2	I2no	I5	AI	SM	SM.grouped
AdvApplProb	0.107	0.72	0.654	0.967	0.98	NA	NA
AmerStatist	0.102	0.981	0.752	1.322	0.924	0.403	0.044
AnnApplProb	0.311	1.12	0.964	1.447	1.595	NA	NA
PoincareB	0.192	0.759	0.694	0.9	1.083	NA	NA
AnnInstStatMath	0.096	0.966	0.966	0.755	0.665	0.317	0.044
AnnProb	0.268	1.47	1.342	1.665	1.996	NA	NA
AnnStat	0.475	2.94	2.573	3.274	3.26	1.377	1.167
ANZJStat	0.074	0.618	0.582	0.811	0.625	0.057	-0.038
Bernoulli	0.15	1	0.964	1.284	1.577	0.693	0.311
BiometJ	0.302	1.438	1.278	1.273	0.822	-0.401	-0.313
Biometrics	0.242	1.764	1.601	2.204	1.594	0.849	0.648
Biometrika	0.228	1.833	1.686	2.352	2.393	1.288	1.106
Biostatistics	0.625	2.769	2.615	3.303	2.312	0.657	0.311
CanJStat	0.05	0.689	0.676	1.175	1.163	0.305	0.044
CommStatTM	0.045	0.351	0.311	0.429	0.272	-0.744	-0.359
CSDA	0.293	1.089	0.815	1.363	0.754	-0.524	-0.357
ComputatStat	0.047	0.5	0.5	0.613	0.479	-0.639	-0.357
Econometrica	0.846	3.185	2.954	5.33	8.812	NA	NA
ECP	0.038	0.559	0.5	0.59	0.7	NA	NA
EJP	0.095	0.946	0.874	1.044	1.343	NA	NA
Environmetrics	0.241	0.75	0.707	0.986	0.602	-0.108	-0.038
FinStoch	0.217	1.326	1.065	1.87	2.016	NA	NA
ISR	0.182	0.86	0.8	0.852	0.625	0.328	0.044
JABES	0.147	0.722	0.667	1.22	0.744	-0.165	-0.038
JASA	0.198	2.063	1.929	3.439	3.28	1.262	1.106
JAP	0.024	0.768	0.601	0.866	0.767	NA	NA
JApplStat	0.043	0.306	0.281	0.449	0.257	-1.413	-0.883
JbiopharmStat	0.247	1.073	0.76	1.285	0.602	-0.834	-0.359
JBusEconStat	0.275	1.693	1.667	2.433	2.804	NA	NA
JCGS	0.389	1.206	1.137	1.848	1.576	0.645	0.311
JMVA	0.218	1.01	0.816	1.18	0.917	-0.452	-0.357
JRSSA	0.265	2.57	2.354	2.527	1.822	0.696	0.311
JRSSB	0.414	3.5	3.427	5.086	4.822	2.091	1.87
JRSSC	0.191	0.645	0.566	1.284	0.961	0.087	-0.038
JSCS	0.053	0.469	0.429	0.573	0.416	-0.916	-0.359
JSPI	0.136	0.691	0.594	0.763	0.604	-0.328	-0.313
JTSA	0.054	0.678	0.632	0.888	0.871	0.371	0.044
LDA	0.065	0.873	0.836	1.014	0.857	0.099	-0.038
MCAP	0.116	0.774	0.742	0.796	0.684	NA	NA
Metrika	0.08	0.584	0.573	0.619	0.453	-0.184	-0.038
PTRF	0.45	1.59	1.484	1.625	1.985	NA	NA
SJS	0.128	0.835	0.813	1.326	1.354	0.66	0.311
StatComput	0.526	1.851	1.743	2.339	1.838	0.036	-0.038
StatMed	0.336	2.328	2.072	2.334	1.33	0.065	-0.038
SMMR	0.533	1.768	1.725	2.541	1.535	-0.35	-0.313
StatMod	0.095	0.714	0.686	1.021	0.756	-0.22	-0.038
StatNeerlandica	0.077	0.322	0.305	0.589	0.522	-0.105	-0.038
StatProbLett	0.076	0.443	0.356	0.524	0.387	-0.095	-0.038
StatSci	0.267	2.48	2.08	3.504	3.383	0.113	-0.038
StatSinica	0.253	0.956	0.889	1.02	0.969	0.289	0.044
Statistics	0.044	0.519	0.519	0.721	0.471	-0.653	-0.357
StochAnalAppl	0.085	0.419	0.333	0.617	0.478	NA	NA
StochModels	0.143	0.449	0.362	0.743	0.573	NA	NA
SPA	0.282	0.951	0.841	1.381	1.368	NA	NA
Technometrics	0.206	1.56	1.387	1.985	1.424	0.532	0.311
TPA	0.153	0.318	0.215	0.493	0.449	NA	NA
