# Supplementary material for: Statistical modelling of citation exchange between statistics journals
Source: J R Stat Soc Ser A Stat Soc. 2015 Nov 3;179(1):1–63. doi: 10.1111/rssa.12124 (PMC4755202; doi:10.1111/rssa.12124)
Supplement: Supplementary file 1 — ‘Supplement to “Statistical modelling of citation exchange between statistics journals”’. [file RSSA-179-1-s001.zip › Data/RAE-UoA22/RA2.csv]

JointSubmissionId	Institution	UnitOfAssessment	MultipleSubmission	StaffIdentifier	OutputNumber	Year	OutputType	LongTitle	ShortTitle	Pagination	Publisher	Editors	ISBN	PublicationDate	EndDate	URL	DOI	OtherDetails	EnglishAbstract	ResearchGroup	IsInterdisciplinary	NumberofAdditionalAuthors	CoAuthor1	CoAuthor1External	CoAuthor2	CoAuthor2External	CoAuthor3	CoAuthor3External
	0149	22		930270	2		D	Nonlinear models for the relation between cardiovascular risk factors and intake of wine, beer and spirits	22	363-383	Statistics in Medicine		0277-6715	2003-Feb-01			10.1002/sim.1359				False	0	Royston,P	False	Head,J.	False
	0149	22		930270	4		D	Fractional polynomial selection procedures: investigation of type I error rate	69	89-108	Journal of Statistical Computation and Simulation		0094-9655	2001-Apr-01			10.1080/00949650108812083				False	0	Royston,P.	False
	0149	22		930270	3		D	Simplifying a prognostic model: a simulation study based on clinical data	21	3803-3822	Statistics in Medicine		0277-6715	2002-Dec-01			10.1002/sim.1422				False	0	Brady,T	True	Royston,P.	False	---	False
	0149	22		930270	1		D	A comparison of imputation techniques for handling missing predictor values in a risk model with a binary outcome	16 (3)	277-298	Statistical Methods in Medical Research		0962-2802	2007-Jun-01			10.1177/0962280206074466				False	0	Omar,R.Z	False	Royston,P.	False
	0149	22		930271	3		D	Spatial-temporal rainfall simulation using generalized linear models	41	1-13	Water Resources Research		0043-1397	2005-Nov-01			10.1029/2004WR003739				True	0	Yang,C	False	Isham,V.S	False	Wheater,H.S.	True
	0149	22		930271	4		D	Simulation and downscaling models for potential evaporation.	302	239-254	Journal of Hydrology		0022-1694	2005-Feb-01			10.1016/j.jhydrol.2004.07.004				True	1	Yang,C	False	Isham,V.S	False	Annoni,C	False
	0149	22		930271	2		D	On the use of generalized linear models for interpreting climate variability	16 (7)	699-715	Environmetrics		1180-4009	2005-Nov-01			10.1002/env.731				True	0
	0149	22		930271	1		D	Inference for clustered data using the independence log-likelihood.	94 (1)	167-183	Biometrika		0006-3444	2007-Mar-01			10.1093/biomet/asm015				False	0	Bate,S.	False
	0149	22		930273	1		D	Broadcast scheduling for mobile advertising.	51 (4)	509-517	Operations Research		0030-364X	2003-Jul-01			10.1287/opre.51.4.509.16104				False	0	Degraeve,Z.	True	---	False	---	False
	0149	22		930273	2		D	A hybrid scatter search/electromagnetism meta-heuristic for project scheduling.	169 (2)	638-653	Operations Research		0377-2217	2006-Mar-01			10.1016/j.ejor.2004.08.020				False	0	Debels,D	True	Leus,R	True	Vanhoucke,M.	True
	0149	22		930273	3		H	Project options valuation with net present value and decision tree analysis.			European Journal of Operational Research		0377-2217	2006-Dec-01		http://www.sciencedirect.com/science?_ob=ArticleURL&_udi=B6VCT-4MMP2F5-2&_user=125795&_coverDate=01%2F01%2F2008&_rdoc=1&_fmt=&_orig=search&_sort=d&view=c&_acct=C000010182&_version=1&_urlVersion=0&_userid=125795&md5=c58048d84028232baacc43f1be2b39fc	10.1016/j.ejor.2006.07.047	Online version. Print version to appear in European Journal of Operational Research, January 2008, 184, 341-355.			False	0	Degraeve,Z	True	Vanderborre,R.	True	---	False
	0149	22		930273	4		D	MABS: Spreadsheet-based decision support for precision marketing.	171 (3)	935-950	European Journal of Operational Research		0377-2217	2006-Jun-01			10.1016/j.ejor.2005.01.009				False	0	Degraeve,Z.	True	---	False	---	False
	0149	22		930275	2		D	Bayes model averaging with selection of regressors	64	519-536	Journal of the Royal Statistical Society, Series B		1369-7412	2002-Aug-01			10.1111/1467-9868.00348				False	0	Brown,P.J	True	Vannucci,M	True	---	False
	0149	22		930275	4		D	Transfer by orthogonal projection: making near-infrared calibrations robust to between-instrument variation.	72 (1)	51-56	Chemometrics and Intelligent Laboratory Systems		0169-7439	2004-Jun-01			10.1016/j.chemolab.2004.02.004				False	0	Andrew,A	False
	0149	22		930275	3		D	Bayesian wavelet regression on curves with application to a spectroscopic calibration problem	96	398-408	Journal of the American Statistical Association		0162-1459	2001-Jun-01			10.1198/016214501753168118				False	0	Brown,P.J	True	Vannucci,M.	True	---	False
	0149	22		930275	1		D	A Bayesian decision theory approach to variable selection for discrimination	12	253-260	Statistics and Computing		0960-3174	2002-Jul-01			10.1023/A:1020702927247				False	0	Brown,P.J	True	Besbeas,P.	True	---	False
	0149	22		930277	2		D	Using chemistry-transport modelling in statistical analysis of stratospheric ozone trends from observations.	109	D22302	Journal of Geophysical Research		0148-0227	2004-Nov-01			10.1029/2004JD005049				False	0	Stein,M.L	True	Wuebbles,D.J	True	Xia,J.	True
	0149	22		930277	3		D	Functional samples and bootstrap for predicting sulfur dioxide levels.	47 (2)	212-222	Technometrics		0040-1706	2005-May-01			10.1198/004017005000000067				False	0	Fernandez de Castro,B	True	Gonzalez Manteiga,W.	True	---	False
	0149	22		930277	4		D	The inclusion of exogenous variables in functional autoregressive ozone forecasting.	13	759-774	Environmetrics		1180-4009	2002-Nov-01			10.1002/env.527				False	0	Damon,J	True	---	False	---	False
	0149	22		930277	1		D	Doubly stochastic Hilbertian processes.	39 (3)	566-580	Journal of Applied Probability		0021-9002	2002-Sep-01			10.1239/jap/1034082128				False	0
	0149	22		930278	4		D	Distance-based parametric bootstrap tests for clustering of species ranges	45 (4)	875-895	Computational Statistics and Data Analysis		0167-9473	2004-May-01		http://www.elsevier.com/wps/find/journaldescription.cws_home/505539/description#description	10.1016/S0167-9473(03)00091-4				True	1	Hausdorf,B.	True	---	False	---	False
	0149	22		930278	3		D	<p>Asymmetric linear dimension reduction for classification</p>	13 (4)	930-945	Journal of Computational and Graphical Statistics		1061-8600	2004-Dec-01		http://www.amstat.org/publications/jcgs/index.cfm?fuseaction=main	10.1198/106186004X12740				False	0
	0149	22		930278	2		D	<p>Clusters, outliers, and regression: fixed point clusters</p>	86 (1)	183-212	Journal of Multivariate Analysis		0047-259X	2003-Jul-01		http://www.elsevier.com/wps/find/journaldescription.cws_home/622892/description#description	10.1016/S0047-259X(02)00020-9				False	0
	0149	22		930278	1		D	<p>Breakdown points for maximum likelihood-estimators of location-scale mixtures</p>	32 (4)	1313-1340	Annals of Statistics		0090-5364	2004-Aug-01		http://www.imstat.org/aos/	10.1214/009053604000000571				False	0
	0149	22		930279	1		D	<p>Coalescence times and FST values in subdivided populations with symmetric structure</p>	35 (3)	665-690	Advances in Applied Probability		0001-8678	2003-Sep-01			10.1239/aap/1059486823				True	0
	0149	22		930279	3		H	<p>A stochastic model for head lice infections</p>			Journal of Mathematical Biology		1432-1416	2007-Oct-01		http://www.springerlink.com/content/x00q166832h6745p/	10.1007/s00285-007-0136-0	Online version. Print version to appear in Journal of Mathematical Biology			False	0	Isham,V.	False	Stone,P	False
	0149	22		930279	2		D	<p>The effect of unequal migration rates on FST.</p>	66 (3)	185-197	Theoretical Population Biology		0040-5809	2004-Nov-01			10.1016/j.tpb.2004.06.001				True	0	Ettridge,R.	False
	0149	22		930280	3		D	Population biology of multispecies helminth infection: interspecific interactions and parasite distribution.	131	417-433	Parasitology		0031-1820	2005-Sep-01			10.1017/s0031182005007791				False	0	Bottomley,C	False	Basanez,M-G.	True	---	False
	0149	22		930280	1		D	Ultimate extinction of the bisexual, promiscuous Galton-Watson metapopulation.	46	87-98	Australian and New Zealand Journal of Statistics		1369-1473	2004-Mar-01			10.1111/j.1467-842X.2004.00315.x				False	1	Cornell,S.J	True	---	False	---	False
	0149	22		930280	4		D	Point process models of rainfall: developments for fine-scale structure	463 (2086)	2569-2587	Proceedings of the Royal Society A		1364-5021	2007-Jan-01			10.1098/rspa.2007.1889				False	0	Cowpertwait,P	True	Onof,C.	True	---	False
	0149	22		930280	2		D	Mathematical characterization of the space-time variability of soil moisture.	461	4035-4055	Proceedings of the Royal Society A		1364-5021	2005-Dec-01			10.1098/rspa.2005.1568				False	1	Cox,D.R	True	Rodriguez-Iturbe,I	True	Porporato,A	True
	0149	22		930281	4		E	<p>Information-sharing models for flood frequency estimation.</p>	Hydrology: Science and Practice for the 21st Century	194-202		PDF		2004-Jul-01							False	0	Traiger,E.	True
	0149	22		930281	1		D	Likelihood-based approaches to flood frequency estimation.	292	96-113	Journal of Hydrology		0022-1694	2004-Jun-01			10.1016/j.jhydrol.2003.12.031				False	0
	0149	22		930281	3		D	Estimating the parameters of rainfall models using maximum marginal likelihood	5 (3/4)	173-183	Student		1420-1011	2006-Jun-01							False	1	---	False	---	False	---	False
	0149	22		930281	2		D	Floods: some probabilistic and statistical approaches	360	1389-1408	Philosophical Transactions of the Royal Society A		1364-5021	2002-Jul-01			10.1098/rsta.2002.1006				False	0	Isham,V	False	Cox,D.R	True	---	False
	0149	22		930282	1		D	Large-sample properties of the periodogram estimator of seasonally persistent processes.	91	613-628	Biometrika		0006-3444	2004-Sep-01			10.1093/biomet/91.3.613				False	0	McCoy,E.J	True	Stephens,D.A.	True	---	False
	0149	22		930282	3		D	Multiple multidimensional Morse wavelets.	55	921-936	IEEE Transactions on Signal Processing		1053-587X	2007-Mar-01			10.1109/TSP.2006.887562				False	0	Metikas,G	True	---	False	---	False
	0149	22		930282	4		D	Hyperanalytic denoising.	16	1522-1537	IEEE Transactions on Signal Processing		1053-587X	2007-Jun-01			10.1109/TIP.2007.896633				False	0
	0149	22		930282	2		D	A generalised demodulation approach to time-frequency projections for multi-component signals.	461	2159-2179	Proceedings of the Royal Society of London, Series A		1364-5021	2005-Jul-01			10.1098/rspa.2005.1455				False	0	Walden,A.T.	True	---	False	---	False
	0149	22		930283	3		D	Constructing intervals for the intracluster correlation coefficient using Bayesian modelling, and application in cluster randomized trials	25 (9)	1443-1456	Statistics in Medicine		0277-6715	2006-May-01			10.1002/sim.2304				False	1	Turner,R.M	True	Thompson,S.G.	True	---	False
	0149	22		930283	2		D	Bayesian methods of analysis for cluster randomised trials with binary outcome data	20	453-472	Statistics in Medicine		0277-6715	2001-Feb-01			10.1002/1097-0258(20010215)20:3<453::AID-SIM803>3.0.CO;2-L				False	1	Turner,R.M	True	Thompson,S.G.	True	---	False
	0149	22		930283	1		D	A generic, simple risk stratification model for heart valve surgery	112	224-231	Circulation		0009-7322	2005-Jul-01			10.1161/CIRCULATIONAHA.104.515049				True	2	Ambler,G	False	Royston,P	False	Kinsman,R	True
	0149	22		930283	4		D	Modelling multivariate outcomes in hierarchical data, with application to cluster randomised trials	48 (3)	333-345	Biometrical Journal		0323-3847	2006-Sep-01			10.1002/bimj.200310147				False	1	Turner R. M	True	Thompson S.G.	True	---	False
	0149	22		930284	1		D	Flexible parametric proportional-hazards and proportional-odds models for censored survival data, with application to prognostic modelling and estimation of treatment effects.	21	2175-2197	Statistics in Medicine		0277-6715	2002-Aug-01			10.1002/sim.1203				False	1	Parmar,MKB.	True	---	False	---	False
	0149	22		930284	3		D	Construction and validation of a prognostic model across several studies, with an application in superficial bladder cancer.	23 (6)	907-926	Statistics in Medicine		0277-6715	2004-Mar-01			10.1002/sim.1691				False	2	Parmar,MKB	True	Sylvester,R.	True	---	False
	0149	22		930284	4		D	Evaluation of sample size and power for multi-arm survival trials allowing for non-uniform accrual, non-proportional hazards, loss to follow-up and cross-over	25 (15)	2521-2542	Statistics in Medicine		0277-6715	2006-Aug-01			10.1002/sim.2517	Special paper celebrating the 25th Anniversary of Statistics in Medicine			False	3	Barthel,FM-S	True	Babiker,A	True	Parmar,MKB.	True
	0149	22		930284	2		D	A new measure of prognostic separation in survival data.	23	723-748	Statistics in Medicine		0277-6715	2004-Mar-01			10.1002/sim.1621				False	1	Sauerbrei,W.	True	---	False	---	False
	0149	22		930285	2		D	Equivalence of prospective and retrospective models in the Bayesian analysis of case-control studies	91 (1)	15-25	Biometrika		0006-3444	2004-Mar-01			10.1093/biomet/91.1.15				False	1	Richardson,S.	True	---	False	---	False
	0149	22		930285	4		D	Bayesian analysis of case-control studies with categorical covariates	88 (4)	1073-1088	Biometrika		0006-3444	2001-Dec-01			10.1093/biomet/88.4.1073				False	1	Richardson,S.	True	---	False	---	False
	0149	22		930285	3		D	A Bayesian partition model for case-control studies on highly polymorphic candidate genes	22 (4)	356-368	Genetic Epidemiology		0741-0395	2002-Apr-01			10.1002/gepi.0197				False	1	Richardson,S	True	Stucker,I	True	Benhamou,S.	True
	0149	22		930285	1		D	Rapid simulation of P-values for product methods and multiple-testing adjustment in association studies	76 (3)	399-408	American Journal of Human Genetics		0002-9297	2005-Mar-01			10.1086/428140				False	1	Muller-Myhsok,B.	True	---	False	---	False
	0149	22		930287	3		D	Real options valuation of US Federal energy efficiency and renewable energy research, development, demonstration and deployment	35 (1)	265-279	Energy Policy		0301-4215	2007-Jan-01			10.1016/j.enpol.2005.11.019				True	1	Marnay,C	True	Wiser,R.	True	---	False
	0149	22		930287	2		D	Distributed generation with heat recovery and storage	133 (3)	181-210	Journal of Energy Engineering		0733-9402	2007-Sep-01			10.1061/(ASCE)0733-9402(2007)133:3(181)				True	1	Marnay,C	True	Firestone,R	True	Zhou,N.	True
	0149	22		930287	1		D	Effects of a carbon tax on combined heat and power adoption by a microgrid	131 (1)	2-25	Journal of Energy Engineering		0733-9402	2005-Apr-01		http://ascelibrary.aip.org/getpdf/servlet/GetPDFServlet?filetype=pdf&id=JLEED9000131000001000002000001&idtype=cvips	10.1061/(ASCE)0733-9402(2005)131:1(2)				True	3	Marnay,C	True	Edwards,J	True	Firestone,R	True
	0149	22		930287	4		D	Operation of distributed generation under stochastic prices	3 (3)	439-458	Pacific Journal of Optimization		1348-9151	2007-Sep-01		http://www.ybook.co.jp/online/pjoe/vol3/pjov3n3p439.html					False	1	Marnay,C.	True	---	False	---	False
	0149	22		930288	4		D	Nonsubjective priors via predictive relative entropy regret	34 (1)	441-468	Annals of Statistics		0090-5364	2006-Feb-01			10.1214/009053605000000804				False	1	Datta,G. S	True	Ghosh,M.	True	---	False
	0149	22		930288	3		D	Application of a predictive distribution formula to Bayesian computation for incomplete data models	15 (3)	167-178	Statistics and Computing		0960-3174	2005-Jul-01		http://eprints.ucl.ac.uk/archive/00001577/	10.1007/s11222-005-1306-9				False	1	Kharroubi,S. A.	True	---	False	---	False
	0149	22		930288	2		D	On the implementation of local probability matching priors for interest parameters	92 (1)	47-57	Biometrika		0006-3444	2005-Mar-01		http://eprints.ucl.ac.uk/archive/00001575/	10.1093/biomet/92.1.47				False	0
	0149	22		930288	1		D	<p>Coverage probability bias, objective Bayes and the likelihood principle</p>	88	657-675	Biometrika		0006-3444	2001-Oct-01			10.1093/biomet/88.3.657				False	0
	0137	22		216412	4		D	The square root process and Asian options	6 (4)	337-347	Quantitative Finance		1469-7688	2006-Aug-01			10.1080/14697680600724775				False		J. Nagaradjasarma	True
	0137	22		216708	1		D	AIC and BIC: Comparisons of assumptions and performance	33 (2)	188-229	Sociological Methods and Research		0049-1241	2004-Nov-01			10.1177/0049124103262065				False
	0137	22		216708	2		D	Nonparametric analysis of factorial designs with random missingness: Bivariate data	101 (476)	1513-1526	Journal of the American Statistical Association		1537274X	2006-Dec-01			10.1198/016214506000000537				False		E.S. Antoniou	True	M.G. Akritas	True
	0137	22		216708	3		D	A nonparametric approach to matched pairs with missing data	30 (3)	425-454	Sociological Methods and Research		0049-1241	2002-Feb-01			10.1177/0049124102030003006				False		D. W. Osgood	True	M. G. Akritas	True
	0137	22		216708	4		D	Covariate measurement error in quadratic regression	71 (1)	131-150	International Statistical Review		1751-5823	2007-Jan-01							False		J. Temple	True
	0137	22		216624	1		D	Vasicek beyond the normal	14 (4)	585-604	Mathematical Finance		0960-1627	2004-Oct-01			10.1111/j.0960-1627.2004.00206.x				False
	0137	22		216624	2		D	Anomalous PDE's in Markov chains: domains of validity and numerical solutions	9 (4)	519-537	Finance and Stochastics		0949-2984	2005-Oct-01			10.1007/s00780-005-0157-8				False
	0137	22		216624	3		D	Power tailed ruin probabilities in the presence of risky investments	98 (2)	211-228	Stochastic Processes and their Applications		0304-4149	2002-Apr-01			10.1016/S0304-4149(01)00148-X				False		V. Kalashnikov	True
	0137	22		216624	4		D	What is the time value of a stream of investments?	42 (3)	861-866	Journal of Applied Probability		0021-9002	2005-Sep-01			10.1239/jap/1127322033				False		M. Steffensen	True
	0137	22		216758	1		D	An entropy approach to the Stein and Stein model with correlation	9 (3)	399-412	Finance and Stochastics		0949-2984	2005-Jul-01			10.1007/s00780-004-0149-0				False
	0137	22		216758	2		D	On the minimal entropy martingale measure	30 (3)	1003-1038	Annals of Probability		0091-1798	2002-Jul-01			10.1214/aop/1029867119				False		P. Grandits	True
	0137	22		216758	3		D	Arbitrage opportunities in diverse markets via a non-equivalent measure change	2 (3)	287-301	Annals of Finance		1614-2446	2006-Jul-01			10.1007/s10436-006-0037-z				False		J. Osterrieder	True
	0137	22		216758	4		D	The minimal entropy martingale measure for general Barndorff-Nielsen/Shephard models	16 (3)	1319-1351	Annals of Applied Probability		1050-5164	2006-Aug-01			10.1214/105051606000000240				False		G. Steiger	True
	0137	22		216777	1		D	Multilevel logistic regression for polytomous data and rankings	68 (2)	267-287	Psychometrika		0033-3123	2003-Jun-01			10.1007/BF02294801				False		S. Rabe-Hesketh	True
	0137	22		216777	2	2004	A	Generalized latent variable modeling: multilevel, longitudinal and structural equation models		528	Chapman & Hall/CRC		1584880007					This book is the first to provide a truly unifying generalized approach to latent variable modeling. It presents a uniform approach to enriching both theoretical and applied latent variables modeling that also can be used in any branch of natural science or technical and engineering application. The authors have written an imaginative and authoritative text on the difficult topic of modeling the …			False		S. Rabe-Hesketh	True
	0137	22		216777	3		D	Maximum likelihood estimation of limited and discrete dependent variable models with nested random effects	128 (2)	301-323	Journal of Econometrics		0304-4076	2005-Oct-01			10.1016/j.jeconom.2004.08.017				False		A. Pickles	True	S. Rabe-Hesketh	True
	0137	22		216777	4		D	Regression among factor scores	66 (4)	563-575	Psychometrika		0033-3123	2001-Dec-01			10.1007/BF02296196				False		P. Laake	True
	0137	22		216545	1		D	Semiparametric nonlinear time series model selection	66 (2)	321-336	Journal of the Royal Statistical Society - Series B: Statistical Methodology		1369-7412	2004-May-01			10.1111/j.1369-7412.2004.05303.x				False		J. Gao	True
	0137	22		216545	2		D	Testing for a linear MA model against threshold MA models	33 (6)	2259-2552	Annals of Statistics		0090-5364	2005-Dec-01			10.1214/009053605000000598				False		S. Ling	True
	0137	22		216545	3		D	An adaptive estimation of dimension reduction space	64 (3)	363-410	Journal of the Royal Statistical Society - Series B: Statistical Methodology		1467-9868	2002-Aug-01			10.1111/1467-9868.03411				False		L. Zhu	True	W. K. Li	True	Y. Xia	True
	0137	22		216545	4		D	Efficient estimation for semivarying-coefficient models	91 (3)	661-681	Biometrika		0006-3444	2004-Sep-01			10.1093/biomet/91.3.661				False		W. Zhang	True	Y. Xia	True
	0137	22		216784	1		D	Bayesian posterior estimation of logit parameters with small samples	33 (1)	88-117	Sociological Methods and Research		0049-1241	2004-Aug-01			10.1177/0049124104265997				False		F. Galindo-Garre	True	J.K. Vermunt	True
	0137	22		216784	2		D	On applications of marginal models for categorical data	LXII (I)	1-25	Metron		0026-1424	2004-Jan-01							False		T Rudas	True
	0137	22		216784	3		D	Marginal models for categorical data	30 (1)	140-159	Annals of Statistics		0090-5364	2002-Feb-01			10.1214/aos/1015362188				False		T. Rudas	True
	0137	22		216761	1		D	Liquidity risk and arbitrage pricing theory	8 (3)	311-341	Finance and Stochastics		0949-2984	2004-Aug-01			10.1007/s00780-004-0123-x				False		P. Protter	True	R. Jarrow	True
	0137	22		216761	2		D	Modeling credit risk with partial information	14 (3)	1167-1178	Annals of Applied Probability		1050-5164	2004-Aug-01			10.1214/105051604000000251				False		P. Protter	True	R. Jarrow	True	Y. Yildirim	True
	0137	22		216761	3		D	Modeling liquidity effects in discrete time	17 (1)	15-29	Mathematical Finance		1467-9965	2006-Dec-01			10.1111/j.1467-9965.2007.00292.x				False		L.C.G. Rogers	True
	0137	22		216412	1		D	On the quantiles of the Brownian motion and their hitting times	11 (1)	29-36	Bernoulli		1350-7265	2005-Feb-01		http://isi.cbs.nl/bernoulli/abstracts/03069abs111.pdf					False
	0137	22		216412	2		D	Pricing of catastrophe reinsurance and derivatives using the Cox process with shot noise intensity	7 (1)	73-95	Finance and Stochastics		0949-2984	2003-Jan-01			10.1007/s007800200079				False		J-W. Jang	True
	0137	22		216412	3		D	Kalman-Bucy filtering for linear systems driven by the Cox process with shot noise intensity and its application to the pricing of reinsurance contracts	42 (1)	93-107	Journal of Applied Probability		0021-9002	2005-Mar-01			10.1239/jap/1110381373				False		J-W. Jang	True
	0137	22		216737	1		D	Monomial ideals and the Scarf complex for coherent systems in reliability theory	32 (3)	1289-1311	Annals of Statistics		0090-5364	2004-Jun-01			10.1214/009053604000000373				False		B. Giglio	True
	0137	22		216737	2		D	Differential algebra methods for the study of the structural identifiability of rational function state-space models in the biosciences	174 (1)	1-26	Mathematical Biosciences		0025-5564	2001-Nov-01			10.1016/S0025-5564(01)00079-7				False		E. Riccomagno	True	G. Margaria	True	M.J. Chappell	True
	0137	22		216737	3	2001	A	Algebraic statistics: computational commutative algebra in statistics		157	Chapman & Hall/CRC		1-58488-204-2					The monograph helped to launch the area with the same title "Algebraic Statistics" and is credited as such. It developed out of the initial paper by Pistone and Wynn (Biometrika 1996) in the area of design of experiment (DOE) and was also one of the first works to study probability and log-linear models from the algebraic geometry point of view. It has substantive material in all chapters which w…			False		E. Riccomagno	True	G. Pistone	True
	0137	22		216737	4		D	Asymptotic behaviour of a family of gradient algorithms in Rd and Hilbert spaces	107 (3)	409-438	Mathematical Programming		0025-5610	2006-Jul-01			10.1007/s10107-005-0602-7				False		AA Zhigljavsky	True	L Pronzato	True
	0137	22		216549	1		D	Adaptive varying-coefficient linear models	65 (1)	57-80	Journal of the Royal Statistical Society - Series B: Statistical Methodology		1467-9868	2003-Jan-01			10.1111/1467-9868.00372				False		J. Fan	True	Z. Cai	True
	0137	22		216549	2		D	Inference in ARCH and GARCH models with heavy-tailed errors	71 (1)	285-317	Econometrica		1468-0262	2003-Nov-01			10.1111/1468-0262.00396				False		P. Hall	True
	0137	22		216732	1		D	<p>Optimal hitting time and perpetual option in a non-Levy model: application to real options</p>	39 (2)	510-530	Advances in Applied Probability		0001-8678	2007-Jun-01							False		N. Bellamy	True
	0137	22		216732	2		D	Inf-convolution of risk measures and optimal risk transfer	9 (2)	269-298	Finance and Stochastics		0949-2984	2005-Apr-01			10.1007/s00780-005-0152-0				False		N. El Karoui	True
	0137	22		216732	3		D	A study of the Hartmann-Watson distribution motivated by numerical problems related to the pricing of Asian options	41 (4)	1049-1058	Journal of Applied Probability		0021-9002	2004-Dec-01			10.1239/jap/1101840550				False		A. Rounault	True	M. Yor	True
	0137	22		216732	4		D	Iterates of the infinitesimal generator and space-time harmonic polynomials of a Markov process	186 (1)	300-323	Journal of Computational and Applied Mathematics		0377-0427	2006-Feb-01			10.1016/j.cam.2005.04.014				False		W. Schoutens	True
	0137	22		216549	3		D	Approximating conditional distribution functions using dimension reduction	33 (3)	1404-1421	Annals of Statistics		0090-5364	2005-Jun-01			10.1214/009053604000001282				False		P. Hall	True
	0137	22		216549	4		D	Least absolute deviations estimation for ARCH and GARCH models	90 (4)	967-975	Biometrika		0006-3444	2003-Dec-01			10.1093/biomet/90.4.967				False		L. Peng	True
	0137	22		216761	4		D	Insider trading in an equilibrium model with default: a passage from reduced-form to structural modelling	11 (4)	591-602	Finance and Stochastics		0949-2984	2007-May-01		http://www.math.ethz.ch/~finasto/		Forthcoming paper in Finance and Stochastics, available on publisher's website			False		Campi, L	True
	0137	22		216504	2		D	Factor analysis of ordinal variables: a comparison of three approaches	36 (3)	347-387	Multivariate Behavioural Research		0027-3171	2001-Jan-01			10.1207/S15327906347-387				False		Joreskog, K G	True
	0137	22		216504	1		D	A general class of latent variable models for ordinal manifest variables with covariate effects on the manifest and latent variables	56 (2)	337-357	British Journal of Mathematical and Statistical Psychology		0007-1102	2003-Nov-01			10.1348/000711003770480075				False
	0137	22		216504	3		D	Bounded-influence robust estimation in generalised linear latent variable models	101 (474)	644-653	Journal of the American Statistical Association		1537274X	2006-Jun-01			10.1198/016214505000001320				False		Victoria-Feser, M	True
	0137	22		216504	4		D	Factor models for ordinal variables with covariate effects on the manifest and latent variables: a comparison of LISREL and IRT approaches	11 (4)	487-513	Structural Equation Modelling		1070-5511	2004-Jan-01			10.1207/s15328007sem1104_1				False		Joreskog, K G	True	Mavridis, D	True
	0137	22		216752	1	2004	A	Exploring multivariate data with the forward search		642	Springer-Verlag		0-387-40852-5					This book is virtually 100% research. The authors did not invent principal components analysis or clustering. But, for all methods, they analyse data using the forward search, which they did invent and program, as well as deriving the statistical properties of the method. A quick glimpse at the figures will substantiate this claim.			False		A Cerioli	True	M Riani	True
	0137	22		216752	2		D	Bayesian adaptive biased-coin designs for clinical trials with normal responses	61 (1)	118-125	Biometrics		0006-341X	2005-Mar-01			10.1111/j.0006-341X.2005.031002.x				False		A Biswas	True
	0137	22		216752	3		D	Forward search added-variable t-tests and the effect of masked outliers on model selection	89 (4)	939-946	Biometrika		0006-3444	2002-Dec-01			10.1093/biomet/89.4.939				False		M Riani	True
	0137	22		216752	4		D	The comparison of designs for sequential clinical trials with covariate information	165 (2)	349-373	Journal of the Royal Statistical Society - Series A: Statistics in Society		1467-985X	2002-Jun-01			10.1111/1467-985X.00564				False
	0137	22		244529	1		D	Further calculations for Israeli options	76 (6)	549-569	Stochastics and Stochastics Reports		1045-1129	2004-Dec-01			10.1080/10451120412331313438	Please note that this paper arose out of Baurdoux's MA thesis.			False		Kyprianou, A E	True
	0123	22		133986	1		D	<p>Homicide and the media: identifying the top cases in The Times</p>	41 (5)	401-421	The Howard Journal of Criminal Justice		14682311	2002-Dec-01			10.1111/1468-2311.00255				True		Peelo M	True	Francis B	False	Soothill K	False
	0123	22		133986	2		D	<p style=" margin-top: 0;">The Persistent Offenders Debate: A Focus on Temporal Changes</p>	3 (4)	389-412	Criminal Justice		14668025	2003-Nov-01			10.1177/146680250334004				True		Francis B	False	Soothill K	False
	0123	22		133986	3		D	<p>The Criminal Careers of Arsonists</p>	44	27 - 40	Medicine, Science and the Law		0025-8024	2004-Jan-01							True		Francis B	False	Soothill K	False
	0123	22		133986	4		D	<p>Profiles of crime recruitment: changing patterns over time</p>	44 (3)	401-418	British Journal of Criminology		14643529	2004-Apr-08			10.1093/bjc/azh018				True		Francis B	False	Soothill K	False
	0123	22		133988	1		D	<p>Exploratory analysis of longitudinal trials with staggered intervention times.</p>	6 (3)	479-485	Biostatistics		14684357	2005-Jul-01			10.1093/biostatistics/kxi023				False		Diggle P J	False	Sousa I	False
	0123	22		133988	2		D	<p>Effect and duration of lung volume reduction surgery on pulmonary function</p>	54 (3)	188-192	The Thoracic and Cardiovascular Surgeon		14391902	2006-Apr-02			10.1055/s-2005-872953				False	6	Lim E	True	Ali A	True	Cartwright N	True
	0123	22		133988	3		D	<p>Asymptomatic primary billiary cirrhosis: Clinical features, prognosis &#38; symptom progression in a large population based cohort</p>	53 (6)	865-870	Gut		00175749	2004-Jun-03			10.1136/gut.2003.023937				False	1	Prince M I	True	Craig W L	True	Metcalf J V	True
	0123	22		133988	4		D	<p>Investigation of spatial clustering from matched and stratified case-control studies</p>	2 (3)	277-293	Biostatistics		14684357	2001-Sep-04			10.1093/biostatistics/2.3.277				False		Diggle P J	False	Marshall A	True	Parslow R	True
	0123	22		133990	1		D	<p>Spatio-temporal prediction for log-Gaussian Cox processes</p>	63 (4)	823-841	Journal of the Royal Statistical Society Series B (Statistical Methodology)		14679868	2001-Apr-01			10.1111/1467-9868.00315				False		Brix A	True
	0123	22		133990	2		D	<p>Detecting dependence between marks and locations of marked point processes</p>	66 (1)	79-93	Journal of the Royal Statistical Society Series B (Statistical Methodology)		14679868	2004-Feb-01			10.1046/j.1369-7412.2003.05343.x				False		Ribeiro P J	True	Schlather M S	True
	0123	22		133990	3	2007	A	<p>Model-based Geostatistics</p>		228	Springer Statistical Science		978-0-387-32907-9					This volume is the first book-length treatment of model-based geostatistics which refers to the application of general statistical principles of modelling and inference to geostatistical problems. The authors have written an expository text, emphasising statistical methods and applications. Analyses of data-sets from a range of scientific contexts feature prominently, and simulations are used to …			False		Ribeiro P J	True
	0123	22		133990	4		D	<p>Analysis of longitudinal data with drop-out: objectives, assumptions and a proposal (with discussion)</p>	56 (5)	499-550	Journal of the Royal Statistical Society Series C (Applied Statistics)		14679876	2007-Nov-01			10.1111/j.1467-9876.2007.00590.x				False		Farewell D	False	Henderson R	False
	0123	22		133991	1		D	<p>Estimating recombination rates from population genetic data</p>	159 (3)	1299-1318	Genetics		0016-6731	2001-Nov-01							False		Donnelly P	True
	0123	22		133991	2		D	<p>Approximate likelihood methods for estimating local recombination rates (with discussion)</p>	64 (4)	657-680	Journal of the Royal Statistical Society Series B (Statistical Methodology)		14679868	2002-Nov-01		http://www.catchword.com/rpsv/cw/bpl/13697412/v64n4/contp1-1.htm	10.1111/1467-9868.00355				False		Donnelly P	True
	0123	22		133991	3		D	<p>Online inference for Markov models</p>	65 (4)	887-899	Journal of the Royal Statistical Society Series B (Statistical Methodology)		14679868	2003-Nov-01		http://konstanza.ingentaselect.com/vl=556297/cl=93/nw=1/rpsv/ij/bpl/13697412/m_cp1-1.htm	10.1111/1467-9868.00421				False		Clifford P	True
	0123	22		133991	4		D	<p>Exact and Efficient Likelihood inference for Discretely Observed Diffusion Processes (with discussion)</p>	68 (5)	333-382	Journal of the Royal Statistical Society Series B (Statistical Methodology)		14679868	2006-Nov-01			10.1111/j.1467-9868.2006.00566.x				False		Beskos A	False	Papaspiliopoulos O	False	Roberts G	False
	0123	22		133992	1		D	<p>Identifying patterns of offending behaviour: A new approach to typologies of crime</p>	1 (1)	43-77	European Journal of Criminology		14773708	2004-Jan-01			10.1177/1477370804038707				True		Figelstone R	False	Soothill K	False
	0123	22		133992	2		D	<p>A latent Markov model for detecting patterns of criminal activity.</p>	170 (1)	115-133	Journal of the Royal Statistical Society Series A (Statistics in Society)		1467985X	2006-Dec-21			10.1111/j.1467-985X.2006.00440.x				True		Bartolucci F	True	Pennoni F	True
	0123	22		133992	3		D	<p>Multiple cohort data, delinquent generations and criminal careers</p>	20 (2)	103-126	Journal of Contemporary Criminal Justice		10439862	2004-May-01			10.1177/1043986204263768				True		Ackerley E	False	Soothill K	False
	0123	22		133993	1		D	<p>Parallel scheduling of multiclass M/M/m queues: approximate and heavy-traffic optimization of achievable performance</p>	49 (4)	609-623	Operations Research		15265463	2001-Jul-01			10.1287/opre.49.4.609.11225				False		Nino-Mora J	True
	0123	22		133993	2		D	<p>Discounted multi-armed bandit problems on a collection of machines with varying speeds</p>	29 (2)	266-279	Mathematics of Operations Research		15265471	2004-May-01			10.1287/moor.1030.0068				False		Dunn R T	True
	0123	22		133993	3		D	<p>Spinning plates and squad systems- policies for bi-directional restless bandits</p>	38 (1)	95-115	Advances in Applied Probability		00018678	2006-Mar-01			10.1239/aap/1143936142				False		Kirkbride C	False	Ruiz-Hernandez D	True
	0123	22		133993	4		D	<p>Some families of indexable restless bandit problems</p>	38 (3)	643-672	Advances in Applied Probability		00018678	2006-Sep-01			10.1239/aap/1158684996				False		Kirkbride C	False	Ruiz-Hernandez D	True
	0123	22		133998	1		D	<p>A two-level model for evidence evaluation</p>	52 (2)	412-419	Journal of Forensic Sciences		0022-1198	2007-Mar-01			10.1111/j.1556-4029.2006.00358.x				True		Aitken C G G	True	Zadora G	True
	0123	22		133998	2		D	<p>Evaluation of trace evidence for three-level multivariate data with the use of graphical models</p>	50 (10)	2571-2588	Computational Statistics & Data Analysis		01679473	2006-Jun-01			10.1016/j.csda.2005.04.005				False		Aitken C G G	True	Curran J M	True	Zadora G	True
	0123	22		133998	4		D	<p>Evaluation of trace evidence in the form of multivariate data</p>	53 (1)	109-122	Journal of the Royal Statistical Society Series C (Applied Statistics)		14679876	2004-Jan-01			10.1046/j.0035-9254.2003.05271.x				True		Aitken C G G	True
	0123	22		133999	1		D	<p>Exact filtering for partially-observed continuous-time models</p>	66 (3)	771-789	Journal of the Royal Statistical Society Series B (Statistical Methodology)		14679868	2004-Aug-01			10.1111/j.1467-9868.2004.05561.x				False		Fearnhead P	False
	0123	22		133999	2		D	<p style=" margin-top: 0;">Maximum likelihood estimation of coalesce times in genealogical trees</p>	171 (4)	1-12	Genetics		00166731	2005-Dec-01			10.1534/genetics.105.043067				False		Fearnhead P	False
	0123	22		134000	1		D	<p>Nonparametric inference about service time distribution from indirect measurements</p>	66 (4)	861-875	Journal of the Royal Statistical Society Series B (Statistical Methodology)		14679868	2004-Nov-01			10.1111/j.1467-9868.2004.B5725.x				False		Hall P	True
	0123	22		134001	1		D	<p>Efficient calculation of the normalizing constant of the autologistic and related models on the cylinder and lattice</p>	65 (1)	235-246	Journal of the Royal Statistical Society Series B (Statistical Methodology)		14679868	2003-Feb-01			10.1111/1467-9868.00383				False		Friel N	True	Reeves R	True
	0123	22		134001	2		D	<p>Efficient recursions for general factorisable models</p>	91 (3)	751-757	Biometrika		14643510	2004-Sep-01			10.1093/biomet/91.3.751				False		Reeves R	True
	0123	22		134001	3		D	<p>An efficient Markov chain Monte Carlo method for distributions with intractable normalising constants</p>	93 (2)	451-458	Biometrika		14643510	2006-Jun-01			10.1093/biomet/93.2.451				False		Berthelsen K	False	Moller J	True	Reeves R	True
	0123	22		209019	1		D	<p>Motor unit number estimation using reversible jump Markov chain Monte Carlo (with discussion)</p>	56 (3)	235-269	Journal of the Royal Statistical Society Series C (Applied Statistics)		00359254	2007-May-01			10.1111/j.1467-9876.2007.00576.x				False		Friel N	True	Henderson R	False	Pettit A	False
	0123	22		134002	1		D	<p>Childhood malaria in the Gambia: a case-study in model-based geostatistics</p>	51 (4)	493-506	Journal of the Royal Statistical Society Series C (Applied Statistics)		14679876	2002-Oct-01			10.1111/1467-9876.00283				False		Diggle P	False	Moyeed R	True	Thomson M	True
	0123	22		134002	2		D	<p>Point process methodology for on-line spatio-temporal disease surveillance</p>	16 (5)	423-434	Environmetrics		1099095X	2005-Aug-01			10.1002/env.712				False		Diggle P	False	Su T-L	False
	0123	22		134002	3		D	<p>Spatial modelling and prediction of Loa loa risk: decision making under uncertainty</p>	101 (6)	499-509	Annals of Tropical Medicine and Parasitology		13648594	2007-Sep-01			10.1179/136485907X229121				False	9	Christensen O	True	Diggle P	False	Thomson M	True
	0123	22		134002	4		H	<p>Bivariate modelling and prediction of spatial variation in Loa loa prevalence in tropical Africa&#160;</p>						2006-Mar-01		http://www.bepress.com/cgi/viewcontent.cgi?article=1103&context=jhubiostat		Accepted for publication as a discussion article in the Journal of the American Statistical Association.			False		Crainiceanu C M	True	Diggle P J	False
	0123	22		134003	1		D	<p>A Gibbs sampler for the Markov modulated Poisson process</p>	68 (5)	767-784	Journal of the Royal Statistical Society Series B (Statistical Methodology)		14679868	2006-Nov-01			10.1111/j.1467-9868.2006.00566.x				False		Fearnhead P	False
	0123	22		134004	1		D	<p>A dependence measure for multivariate and spatial extreme values: properties and inference</p>	90 (1)	139-156	Biometrika		14643510	2003-Jan-01			10.1093/biomet/90.1.139				False		Schlather M	True
	0123	22		134004	2		D	<p>Diagnostics for dependence within time series extremes</p>	65 (2)	521-543	Journal of the Royal Statistical Society Series B (Statistical Methodology)		14679868	2003-May-01			10.1111/1467-9868.00400				False		Ledford A W	True
	0123	22		134004	3		D	<p>A conditional approach to modelling multivariate extreme values (with discussion)</p>	66 (3)	497-547	Journal of the Royal Statistical Society Series B (Statistical Methodology)		14679868	2004-Aug-01			10.1111/j.1467-9868.2004.02050.x				False		Heffernan J E	False
	0123	22		134004	4		D	<p>Exploiting occurrence times in likelihood inference for componentwise maxima</p>	92 (1)	213-227	Biometrika		14643510	2005-Mar-01			10.1093/biomet/92.1.213				False		Stephenson A	False
	0123	22		134005	1		D	<p>Identification of vector AR models with recursive structural errors using conditional independence graphs</p>	10 (1-3)	49-65	Statistical Methods & Applications		1613981X	2001-Jan-01			10.1007/BF02511639				False		Reale M	True
	0123	22		134005	2		D	<p>The sampling properties of conditional independence graphs for structural vector autoregressions</p>	89 (2)	457-461	Biometrika		14643510	2002-Jun-01			10.1093/biomet/89.2.457				False		Reale M	True
	0123	22		134005	3		D	<p>Prediction of extreme temperatures in a reactor using measurements affected by control action</p>	45 (2)	159-168	Technometrics		15372723	2003-May-01			10.1198/004017003188618797				False		Logsdon J	True	Scarrot C	True
	0123	22		134005	4		D	<p>A class of modified high order autoregressive models with improved resolution of low frequency cycles</p>	25 (2)	235-250	Journal of Time Series Analysis		14679892	2004-Mar-01			10.1046/j.0143-9782.2003.00347.x				False		Morton A S	True
	0123	22		134006	1		D	<p>The netlog transformation and quantile regression for the analysis of a large credit scoring database</p>	54 (5)	863-878	Journal of the Royal Statistical Society Series C (Applied Statistics)		14679876	2005-Nov-01			10.1111/j.1467-9876.2005.00520.x				False		Somers M	True	Whitehead C	False
	0123	22		134006	2		D	<p>A latent variable scorecard for neonatal baby frailty</p>	5 (2)	1-14	Statistical Modelling		14770342	2005-Feb-01			10.1191/1471082X05st093oa				False		Bowden J	True
	0123	22		134006	3		D	<p>A dynamic scorecard for monitoring baseline performance with application to tracking a mortgage portfolio</p>	58 (7)	911-921	Journal of the Operational Research Society		01605682	2007-Jul-01			10.1057/palgrave.jors.2602226				False		Somers M	True	Whitehead C	False
	0123	22		134006	4		D	<p>Quantile regression for modelling distribution of profit and loss</p>	183 (3)	1477-1487	European Journal of Operational Research		03772217	2007-Dec-01			10.1016/j.ejor.2006.08.063				False		Somers M	True
	0123	22		134008	1		D	<p>Near-optimal designs for dual-channel microarray studies</p>	54 (5)	817-830	Journal of the Royal Statistical Society Series C (Applied Statistics)		14679876	2005-Nov-01			10.1111/j.1467-9876.2005.00519.x				False		Khanin R	True	Nobile A	True
	0123	22		134008	2	2004	A	<p>Statistics for Microarrays: Design, Analysis and Inference</p>		265	John Wiley & Sons		0-470-84993-2					The book is supported by an original R library (smida), which contains novel computational implementations of the methods described in the book. Original statistical methodology can be found in Chapter 3, particularly regarding the optimal design for dual-channel microarrays, in Chapter 6 regarding several extensions of partitioning around medoids methods, in Chapter 8 regarding a proof on Bayesi…			False		McClure J D	True
	0123	22		134008	3		D	<p>Statistical reconstruction of transcription factor activity using Michaelis-Menten kinetics</p>	63 (3)	816-823	Biometrics		15410420	2007-Sep-01			10.1111/j.1541-0420.2007.00757.x				False	1	Khanin R	True	Mersinias V	True	Vinciotti V	True
	0123	22		134001	4		D	<p>Bayesian inference of hospital-acquired infections and control measures given imperfect surveillance data.</p>	8 (2)	383-401	Biostatistics		14684357	2007-Apr-01			10.1093/biostatistics/kxl017				False		Forrester M	True	Gibson G	True
	0123	22		209020	1		D	<p>Easy-to-implement Bayesian methods for dose-escalation studies in healthy volunteers</p>	2 (1)	47-61	Biostatistics		14684357	2001-Mar-01			10.1093/biostatistics/2.1.47				False	1	Patterson S	True	Webber D	True	Zhou Y	True
	0123	22		209020	2		D	<p>Incorporating data received after a sequential trial has stopped into the final analysis: implementation and comparison of methods.</p>	59 (3)	701-709	Biometrics		15410420	2003-Sep-01			10.1111/1541-0420.00081				False	1	Bollard K	True	Matsushita T	True	Sooriyarachchi M R	True
	0123	22		209020	3		D	<p>Sequential genome-wide association studies for monitoring adverse events in clinical evaluation of new drugs</p>	25 (18)	3081-3092	Statistics in Medicine		10970258	2006-Sep-01			10.1002/sim.2499				False	1	Kelly P J	True	Stallard N	True	Zhou Y	True
	0123	22		209020	4		D	<p>Implementation of a Bayesian design in a dose-escalation study of an experimental agent in healthy volunteers</p>	OnlineEarly	1-10	Biometrics		15410420	2007-Jun-30			10.1111/j.1541-0420.2007.00841.x				False		Korhonen P	True	Mustonen M	True	Zhou Y	True
	0123	22		209041	1		D	<p>Efficient computation of the discrete autocorrelation wavelet inner product matrix</p>	15 (2)	83-92	Statistics and Computing		15731375	2005-Apr-01			10.1007/s11222-005-6200-y				False		Nason G P	True
	0123	22		209040	1		D	<p>R-estimation in autoregression with square-integrable score function</p>	81 (1)	167-186	Journal of Multivariate Analysis		10957243	2002-Apr-01			10.1006/jmva.2001.1998				False		Bai Z D	True
	0123	22		209040	2		D	<p>Estimating the ARCH parameters by solving linear equations</p>	24 (2)	127-136	Journal of Time Series Analysis		14679892	2003-Mar-01			10.1111/1467-9892.00296				False		Bose A	True
	0123	22		209040	3		D	<p>On the alignment of multiple time series fragments</p>	94 (2)	347-358	Biometrika		14643510	2007-May-23			10.1093/biomet/asm023				False		Shumway R H	True	Verosub K L	True
	0123	22		209040	4		D	<p>On the design-consistency property of hierachial Bayes estimators in finite population sampling</p>	35 (2)	724-737	The Annals of Statistics		00905364	2007-Apr-01			10.1214/009053606000001262				False		Lahri P	True
	0123	22		133998	3		D	<p>Nonparametric calibration for age estimation</p>	51 (2)	183-196	Journal of the Royal Statistical Society Series C (Applied Statistics)		14679876	2002-May-01			10.1111/1467-9876.00262				False		Ackroyd R G	True	Pollard M	True
	0123	22		133992	4		D	<p>Estimation Issues and Generational Changes in Modelling Criminal Career Length</p>	53 (1)	84-105	Crime & Delinquency		00111287	2007-Jan-01			10.1177/0011128706294441				True		Piquero A	True	Soothill K	False
	0123	22		133997	1		D	<p>Reducing bias in ecological studies: an evaluation of different methodolgies</p>	169 (4)	681-700	Journal of the Royal Statistical Society Series A (Statistics in Society)		1467985X	2006-Oct-01			10.1111/j.1467-985X.2006.00418.x				False		Green M	False	Lane S	True
	0123	22		133997	2		D	<p>Deprivation, ill-health and ecological fallacy.</p>	165 (2)	263-278	Journal of the Royal Statistical Society Series A (Statistics in Society)		1467985X	2002-Jun-01			10.1111/1467-985X.00586				False		Green M	False
	0123	22		133997	3		D	<p>Infrared ear thermometry compared with rectal thermometry in children: a systemic review</p>	360 (9333)	603-609	The Lancet		1474547X	2002-Aug-01			10.1016/S0140-6736(02)09783-0				True	1	Craig J V	True	Smyth R L	True	Williamson P R	True
	0123	22		133997	4		D	<p>Meta -analysis of method comparison studies.</p>	21 (14)	2013-2025	Statistics in Medicine		10970258	2002-Jul-30			10.1002/sim.1158				True		Craig J V	True	Smyth R L	True	Williamson P R	True
	0123	22		134008	4		D	<p>Reconstructing repressor protein levels from expression of gene targets in <em>E. Coli.</em></p>	103 (49)	18592-18596	Proceedings of the National Academy of Sciences		10916490	2006-Dec-05			10.1073/pnas.0603390103				False		Khanin R	True	Vinciotti V	True
	0123	22		403133	1	2002	A	<p>Meta-Analysis of Controlled Clinical Trials</p>		352	John Wiley		0-471-98370-5								False
	0123	22		403133	2		D	<p>Meta-analysis of ordinal outcomes using individual patient data</p>	20 (15)	2243-2260	Statistics in Medicine		02776715	2001-Aug-01			10.1002/sim.919	This book consists of twelve chapters covering 305 pages. Chapters 1 and 2 are introductory; providing a rationale for meta-analysis and the key concepts and terminology. Chapters 3 and 4 provide a general framework for meta-analysis based on study estimates of treatment difference and their variances, extending the approach previously published by the author in Statistics in Medicine. Chapters 5…			False	2	Higgins J P T	True	Omar R Z	True	Savaluny E	True
	0123	22		403133	3		D	<p>The sequential analysis of repeated binary responses: a score test for the case of three time points</p>	25 (13)	2196-2214	Statistics in Medicine		02776715	2006-Jul-01			10.1002/sim.2339				False		Sooriyarachchi M R	True	Whitehead J	False	Bolland K	True
	0123	22		403133	4		D	<p>Strategies to prevent falls and fractures in hospitals and care hjomes and effect of cognitive impairment: systematic review and meta- analysis</p>	334 (7584)	82-85	BMJ		14685833	2007-Jan-01			10.1136/bmj.39049.706493.55				False	5	Oliver D	True	Connelly J B	True	Victor C R	True
	0123	22		413841	1		D	<p>Psychosocial needs in cancer patients related to religious belief</p>	17 (1)	49-54	Palliative Medicine		1477030X	2003-Jan-01			10.1191/0269216303pm660oa				True	2	Francis B	False	McIllmurray MB	True	Morris SM	True
	0123	22		413841	2		D	<p>Socioeconomic lifecourse influences on women's smoking status in early adulthood</p>	60 (3)	228-233	Journal of Epidemiology & Community Health		0143005X	2006-Mar-01			10.1136/jech.2005.039784				True		Graham H	True	Inskip HM	True	Southampton Women Study Group	True
	0123	22		413841	3		D	<p>Socioeconomic gradients in smoking among young women: a British survey</p>	63 (11)	2791-2800	Social Science & Medicine		02779536	2006-Dec-01			10.1016/j.socscimed.2006.07.021				True		Graham H	True	Inskip H M	True	Southampton Women Study Group	True
	0123	22		413841	4		D	<p><span style=" font-size: small;">Pathways of disadvantage and smoking careers: evidence and policy implications</span></p>	60 (suppl_2)	ii7-ii12	Journal of Epidemiology and Community Health		0143005X	2006-Sep-01			10.1136/jech.2005.045583				True		Graham H	True	Inskip H M	True	Southampton Women Study Group	True
	0073	22		72383	1		D	<p><span style=" font-family: Arial;">A non-monotone CFTP perfect simulation method</span></p>	15 (4)	927-943	Statistica Sinica		1017-0405	2005-Oct-01							False
	0073	22		72383	2		D	<div class="articleTitle"><span style=" font-family: Arial;">A forecasting procedure for nonlinear autoregressive time series models</span></div>	24 (5)	335-351	Journal of Forecasting		02776693	2005-Aug-01			10.1002/for.959				False
	0073	22		72383	3		D	<p><span style=" font-family: Arial;">Convergence Theory of a Numerical Method for Solving the Chapman--Kolmogorov Equation</span></p>	40 (6)	2337-2351	SIAM Journal on Numerical Analysis		00361429	2003-Jan-01			10.1137/S0036142901390366				False
	0073	22		72383	4		D	<p style=" margin-top: 0;"><span style=" font-family: Arial;">Perfect simulation for correlated Poisson random variables conditioned to be positive</span></p>	12 (3)	229-243	Statistics and Computing		15731375	2002-Jul-01			10.1023/A:1020798726338				False		Kendall, W. S.	True
	0073	22		72386	1		D	<p style=" margin-top: 0;"><span style=" font-family: Arial;">Bayesian analysis of a Tobit quantile regression model</span></p>	137 (1)	260-276	Journal of Econometrics		0304-4076	2007-Mar-01			10.1016/j.jeconom.2005.10.002				False		Yu, K	False
	0073	22		72386	2		D	<p><span style=" font-family: Arial;">Bayesian analysis of dynamic magnetic resonance breast images</span></p>	53 (3)	475-493	Journal of the Royal Statistical Society Series C (Applied Statistics)		14679876	2004-Jul-01			10.1111/j.1467-9876.2004.05158.x				False		Barone, P.	True	De Pasquale, F.	True	Sebastiani, G.	True
	0073	22		72386	3		D	<p><span style=" font-family: Arial;">Spatial and non-spatial model-based protection for the release of business microdata</span></p>	13 (4)	295-305	Statistics and Computing		15731375	2003-Oct-01			10.1023/A:1025654520307				False		Franconi, L.	True
	0073	22		72386	4		D	<p><span style=" font-family: Arial;">Over-relaxation methods and coupled Markov chains for Monte Carlo simulation</span></p>	12 (1)	17-26	Statistics and Computing		15731375	2002-Jan-01			10.1023/A:1013112103963				False		Barone, P.	True	Sebastiani, G.	True
	0073	22		72385	1		D	<p><span style=" font-family: Arial;">Childhood malaria in the Gambia: a case-study in model-based geostatistics</span></p>	51 (4)	493-506	Journal of the Royal Statistical Society Series C (Applied Statistics)		14679876	2002-Oct-01			10.1111/1467-9876.00283				False		Diggle, P.J.	True	Rowlingson, B.	True	Thompson, M.C.	True
	0073	22		72385	2		D	<p><span style=" font-family: Arial;">Bayesian quantile regression</span></p>	54 (4)	437-447	Statistics & Probability Letters		01677152	2001-Oct-01			10.1016/S0167-7152(01)00124-9				False		Yu, K.	False
	0073	22		72385	3		D	<p><span style=" font-family: Arial;">An empirical comparison of kriging methods for non-linear spatial point prediction</span></p>	34 (4)	365-386	Mathematical Geology		15738868	2002-May-01			10.1023/A:1015085810154				False		Papritz, A.	True
	0073	22		72385	4		D	<p><span style=" font-family: Arial;">The use of Bayesian methods for fitting rating curves, with case studies</span></p>	28 (8)	807-818	Advances in Water Resources		03091708	2005-Aug-01			10.1016/j.advwatres.2005.02.005				False		Clarke, R. T.	True
	0073	22		72384	1		D	<p><span style=" font-family: Arial;">Simultaneous modelling of multiple traffic safety performance indicators using a multivariate generalised linear mixed model</span></p>	167 (3)	501-517	Journal of the Royal Statistical Society Series A (Statistics in Society)		1467985X	2004-Jul-01			10.1111/j.1467-985X.2004.0apm7.x				False		Bailey, T.C.	True
	0073	22		72384	3	2007	A	<p><span style=" font-family: Arial;">Surveillance of cirrhosis for hepatocellular carcinoma: Systematic review and economic analysis</span></p>		198	Health Technology Assessment 11(34)		1366-5278			http://www.hta.ac.uk/execsumm/summ1134.htm		A complex Markov state model for the progression of hepatocellular carcinoma amongst mixed aetiology cirrhotic patients was constructed using commercial software. This framework, which is widely accepted by health economists, was used to assess a range of screening strategies. The results were contrasted with those obtained from a bespoke individual sampling model programmed in R/S-PLUS. The indi…			False	6	Rogers G	True	Thompson-Coon J	True	Wright D	False
	0073	22		72384	2		D	<p><span style=" font-family: Arial;">Investigating population level trends in head injuries amongst child cyclists in the UK</span></p>	37 (5)	807-815	Accident Analysis & Prevention		00014575	2005-May-17			10.1016/j.aap.2005.03.020				False
	0122	22		638161	1		D	<h3>Smoothing for discrete-valued time series</h3><p></p>	63 (2)	357-375	Journal of the Royal Statistical Society Series B (Statistical Methodology)		1369-7412	2001-Apr-01			10.1111/1467-9868.00290				False		QW Yao	True	Z Cai	True
	0122	22		638161	3		D	<h3>Generalised likelihood ratio tests for spectral density</h3><p></p>	91 (1)	195-209	Biometrika		0006-3444	2004-Mar-01			10.1093/biomet/91.1.195				False		J Fan	True
	0122	22		638161	4		D	<h3>Efficient estimation for semivarying-coefficient models</h3><p></p>	91 (3)	661-681	Biometrika		0006-3444	2004-Sep-01			10.1093/biomet/91.3.661				False		H Tong	True	Y Xia	True
	0122	22		638161	2		D	<h3>Smoothing for spatiotemporal models and its application to modeling muskrat-mink interaction</h3><p></p>	59 (4)	813-821	Biometrics		0006-341X	2003-Dec-01			10.1111/j.0006-341X.2003.00095.x				False		H Tong	True	NC Stenseth	True	QW Yao	True
	0122	22		638162	1		D	<h3>Generalized likelihood ratio statistics and Wilks phenomenon</h3><p></p>	29 (3)	153-193	The Annals of Statistics		0090-5364	2001-May-01			10.1214/aos/1009210684				False		CM Zhang	True	J Fan	True
	0122	22		638162	2		D	<h3>Sieve empirical likelihood and extensions of the generalized least squares</h3><p></p>	30 (1)	1-24	Scandinavian Journal of Statistics		0303-6898	2003-Mar-01			10.1111/1467-9469.t01-1-00315				False		I Gijbels	True
	0122	22		638162	3		D	<h3>Search for haplotype interactions that influence susceptibility to type 1 diabetes, through use of unphased genotype data</h3><p></p>	73 (6)	1385-1401	The American Journal of Human Genetics		0002-9297	2003-Dec-01			10.1086/380417				False	1	FM Liang	True	PA Doevendans	True	WRM Dassen	True
	0122	22		638162	4		D	<h3>Sieve empirical likelihood ratio tests for nonparametric functions</h3><p></p>	32 (5)	1858-1907	The Annals of Statistics		0090-5364	2004-Oct-01			10.1214/009053604000000210				False		J Fan	True
	0122	22		638164	2		D	<h3>Saddlepoint approximations for the Bingham and Fisher-Bingham normalising constants</h3><p></p>	92 (2)	465-476	Biometrika		0006-3444	2005-Jun-01			10.1093/biomet/92.2.465				False		ATA Wood	True
	0122	22		638166	2		D	<h3>An EM algorithm for Batch Markovian Arrival Processes and its comparison to a simpler estimation procedure</h3><p></p>	112 (1/4)	123-138	Annals of Operations Research		0254-5330	2002-Apr-01			10.1023/A:1020981005544				False
	0122	22		638164	4		D	<h3>Shape space smoothing splines for planar landmark data</h3><p></p>	94 (3)	513-528	Biometrika		0006-3444	2007-Aug-01			10.1093/biomet/asm047				False		H Le	True	IL Dryden	True
	0122	22		638165	1		D	<h3>On sufficient conditions for Bayesian consistency</h3><p></p>	90 (2)	482-488	Biometrika		0006-3444	2003-Jun-01			10.1093/biomet/90.2.482				False
	0122	22		638165	2		D	<h3>New approaches to Bayesian consistency</h3><p></p>	32 (5)	2028-2043	The Annals of Statistics		0090-5364	2004-Oct-01			10.1214/009053604000000409				False
	0122	22		638165	3		D	<h3>Constructing stationary time series models using auxiliary variables with applications</h3><p></p>	100 (470)	554-564	Journal of the American Statistical Association		0162-1459	2005-Jun-01			10.1198/016214504000001970				False		MK Pitt	True
	0122	22		638165	4		D	<h3>A Fleming-Viot process and Bayes nonparametrics</h3><p></p>	17 (1)	67-80	The Annals of Applied Probability		1050-5164	2007-Feb-01			10.1214/105051606000000600				False		SJ Hatjispyros	True	T Nicholeris	True
	0122	22		638164	3		D	<h3>Sampling from compositional and directional distributions</h3><p></p>	16 (3)	261-265	Statistics and Computing		0960-3174	2006-Sep-01			10.1007/s11222-006-8077-9				False		SG Walker	False
	0122	22		638158	4		D	<h3>Wavelet-based nonparametric modeling of hierarchical functions in colon carcinogenesis</h3><p></p>	98 (463)	573-583	Journal of the American Statistical Association		0162-1459	2003-Sep-01			10.1198/016214503000000422				False		JS Morris	True	M Vannucci	True	RJ Carroll	True
	0122	22		638158	2		D	<h3>Bayesian discrimination with longitudinal data</h3><p></p>	2 (4)	417-432	Biostatistics		1465-4644	2001-Jun-01			10.1093/biostatistics/2.4.417				False		EE Bassett	False	M Kenward	True
	0122	22		638158	3		D	<h3>Bayes model averaging with selection of regressors</h3><p></p>	64 (3)	519-536	Journal of the Royal Statistical Society Series B (Statistical Methodology)		1369-7412	2002-Sep-01			10.1111/1467-9868.00348				False		M Vannucci	True	T Fearn	True
	0122	22		638158	1		D	<h3>Bayesian wavelet regression on curves with application to a spectroscopic calibration problem</h3><p></p>	96 (454)	398-408	Journal of the American Statistical Association		0162-1459	2001-Jun-01			10.1198/016214501753168118				False		M Vannucci	True	T Fearn	True
	0122	22		638171	3		D	<h3>Order-based dependent Dirichlet processes</h3><p></p>	101 (473)	179-194	Journal of the American Statistical Association		0162-1459	2006-Mar-01			10.1198/016214505000000727				False		MFJ Steel	False
	0122	22		638171	4		D	<h3>Inference with non-Gaussian Ornstein-Uhlenbeck processes for stochastic volatility</h3><p></p>	134 (2)	605-644	Journal of Econometrics		0304-4076	2006-Oct-01			10.1016/j.jeconom.2005.07.007				False		MFJ Steel	False
	0122	22		638171	2		D	<h3>Semiparametric Bayesian inference for stochastic frontier models</h3><p></p>	123 (1)	121-152	Journal of Econometrics		0304-4076	2004-Nov-01			10.1016/j.jeconom.2003.11.001				False		MFJ Steel	False
	0122	22		638171	1	2001	C	<h3>A Bayesian partition model for customer attrition</h3><p></p>	Monographs of Official Statistics: Bayesian Methods with Applications to Science, Policy and Official Statistics	223-232	European Communities L-2985 Luxembourg	EI George	92-894-1283-6								False		CJ Hoggart	True
	0122	22		638170	1		D	<h3>Empirical Bayes block shrinkage of wavelet coefficients via the non central chi^2 distribution</h3><p></p>	93 (3)	705-722	Biometrika		0006-3444	2006-Sep-01			10.1093/biomet/93.3.705				False		ATA Wood	True
	0122	22		638163	1		D	<h3>Stochastic multitype SIR epidemics among a population partitioned into households</h3><p></p>	33 (1)	99-123	Advances in Applied Probability		0001-8678	2001-Mar-01			10.1239/aap/999187899				False		FG Ball	True
	0122	22		638166	1		D	<h3>On Markov-additive jump processes</h3><p></p>	40 (1)	75-91	Queueing Systems		0257-0130	2002-Feb-01			10.1023/A:1017996413769				False
	0122	22		638166	4		D	<h3>Risk processes analyzed as fluid queues</h3><p></p>	2005 (2)	127-141	Scandinavian Actuarial Journal		0346-1238	2005-Apr-01			10.1080/03461230410000565				False	2	A Badescu	True	D Stanford	True	G Latouche	True
	0122	22		638166	3		D	<h3>A retrial BMAP/PH/N system</h3><p></p>	40 (4)	433-457	Queueing Systems		0257-0130	2002-May-01			10.1023/A:1015041602946				False		A Dudin	True	V Klimenok	True
	0122	22		638160	4		D	<h3>New approximations to the Malthusian parameter</h3><p></p>	62 (4)	1216-1223	Biometrics		0006-341X	2006-Dec-01			10.1111/j.1541-0420.2006.00564.x				False	1	BJT Morgan	False	DJ Cole	False	LJ Byrne	False
	0122	22		638160	2		D	<h3>Models for microbiological colony counts</h3><p></p>	10 (2)	158-169	Journal of Agricultural Biological & Environmental Statistics		1085-7117	2005-Jun-01			10.1198/108571105X46011				False		DL Morris	False
	0122	22		638160	3		D	<h3>Modelling the effects of repellent chemicals on foraging bees</h3><p></p>	55 (1)	63-75	Journal of the Royal Statistical Society Series C (Applied Statistics)		0266-4763	2006-Jan-01			10.1111/j.1467-9876.2005.00530.x				False		MG Solomon	True	MJ Faddy	True
	0122	22		638159	4		D	<h3>Models for yeast prions</h3><p></p>	59 (3)	562-569	Biometrics		0006-341X	2003-Sep-01			10.1111/1541-0420.00066				False		LW Ruddock	True	MS Ridout	False
	0122	22		638159	2		D	<h3>On the near-singularity of models for animal recovery data</h3><p></p>	57 (3)	720-726	Biometrics		0006-341X	2001-Sep-01			10.1111/j.0006-341X.2001.00720.x				False		EA Catchpole	True	PM Kgosi	True
	0122	22		638159	1		D	<h3>Abalone I: Analyzing mark-recapture-recovery data incorporating growth and delayed recovery</h3><p></p>	57 (2)	469-477	Biometrics		0006-341X	2001-Jun-01			10.1111/j.0006-341X.2001.00469.x				False		EA Catchpole	True	SN Freeman	True	WJ Nash	True
	0122	22		638159	3		D	<h3>Integrating mark-recapture-recovery and census data to estimate animal abundance and demographic parameters</h3><p></p>	58 (3)	540-547	Biometrics		0006-341X	2002-Sep-01			10.1111/j.0006-341X.2002.00540.x				False		EA Catchpole	True	P Besbeas	False	SN Freeman	False
	0122	22		638160	1		D	<h3>An empirical model for underdispersed count data</h3><p></p>	4 (1)	77-89	Statistical Modelling		1477-0342	2005-Jan-01			10.1191/1471082X04st064oa				False		P Besbeas	False
	0122	22		638163	2		D	<h3>Optimal vaccination policies for stochastic epidemics among a population of households</h3><p></p>	177-178 (1)	333-354	Mathematical Biosciences		0025-5564	2002-May-01			10.1016/S0025-5564(01)00095-5				False		FG Ball	True
	0122	22		638163	3		D	<h3>Stochastic multitype epidemics in a community of households: Estimation of threshold parameter R_* and secure vaccination coverage</h3><p></p>	91 (2)	345-362	Biometrika		0006-3444	2004-Jun-01			10.1093/biomet/91.2.345				False		FG Ball	True	T Britton	True
	0122	22		638163	4		D	<h3>Stochastic multitype epidemics in a community of households: estimation and form of optimal vaccination schemes</h3><p></p>	191 (1)	19-40	Mathematical Biosciences		0025-5564	2004-Sep-01			10.1016/j.mbs.2004.05.001				False		FG Ball	True	T Britton	True
	0122	22		638164	1		D	<h3>On Frechet means in simplex shape spaces</h3><p></p>	35 (4)	885-897	Advances in Applied Probability		0001-8678	2003-Dec-01			10.1239/aap/1067436325				False		HL Le	True
	0122	22		638172	4		H	<h3>Approximations for expected generation number</h3><p></p>			Biometrics		15410420	2007-Apr-09		http://www.blackwell-synergy.com/doi/pdf/10.1111/j.1541-0420.2007.00780.x	10.1111/j.1541-0420.2007.00780.x				False	1	BJT Morgan	False	LJ Byrne	False	MS Ridout	False
	0122	22		638172	1		D	<h3>Generalised linear mixed models for strawberry inflorescence data.</h3><p></p>	3 (4)	273-290	Statistical Modelling		14770342	2003-Dec-01			10.1191/1471082X03st060oa				False		BJT Morgan	False	MS Ridout	False
	0122	22		638172	3		D	<h3>Models for strawberry inflorescence data</h3><p></p>	10 (4)	411-423	Journal of Agricultural Biological & Environmental Statistics		15372693	2005-Dec-01			10.1198/108571105X80761				False		BJT Morgan	False	MS Ridout	False
	0122	22		638172	2		D	<h3>Estimating the number of prions in yeast cells</h3><p></p>	21 (4)	369-395	Mathematical Medicine and Biology		14778602	2004-Dec-01			10.1093/imammb/21.4.369				False	1	BJT Morgan	False	LJ Byrne	False	MS Ridout	False
	0159	22		21838	3		D	<p>Extremes of some sub-sampled time series</p>	24 (5)	579-590	Journal of Time Series Analysis		0143-9782	2003-Sep-01			10.1111/1467-9892.t01-1-00320				False		Scotto M G	True	Turkman K F	True
	0159	22		21838	4		D	<p>The largest inclusions in a piece of steel</p>	5(3)	237-252	Extremes		1386-1999	2002-Dec-01			10.1023/A:1024025027522				False		Coles SG	True
	0159	22		21839	1		D	<p>On the infinitesimal generators of Ornstein-Uhlenbeck processes with jumps in Hilbert space</p>	26 (1)	79-100	Potential Analysis		0926-2601	2007-Oct-01			10.1007/s11118-006-9028-y				False
	0159	22		21839	2	2006	C	<p>Martingale-valued measures, Ornstein-Uhlenbeck processes with jumps and operator self-decomposability in Hilbert space</p>	In Memorium Paul -Andre Meyer - Seminaire de Probabilites XXXIX	171-197	Springer	Yor, M., Emery, M.	3-540-30994-2					This is original research. Seminaire de Probabilites is recognised as essentially a research journal			False
	0159	22		21839	3		D	<p>On a class of non-translation invariant Feller semigroups on lie groups</p>	16(2)	103-114	Potential Analysis		0926-2601	2002-Mar-01			10.1023/A:1012656604378				False
	0159	22		21839	4		D	<p>Stochastic flows of diffeomorphisms on manifolds driven by infinite-dimensional semimartingales with jumps</p>	92(2)	219-236	Stochastic processes and their applications		0304-4149	2001-Apr-01			10.1016/S0304-4149(00)00091-0				False		Tang F	True
	0159	22		21840	1		H	<p>The growth of iterates of multivariate generating functions</p>						2006-Aug-01		http://www.biggins.staff.shef.ac					False
	0159	22		21840	2		D	<p>Convergence results on multitype, multivariate branching random walks</p>	37(3)	681-705	Advances in Applied Probability		0001-8678	2005-Sep-01			10.1239/aap/1127483742				False		Rahimzadeh Sani A.	True
	0159	22		21840	3		D	<p>Measure change in multitype branching</p>	36(2)	544-581	Advances in Applied Probability		0001-8678	2004-Jun-01			10.1239/aap/1086957585				False		Kyprianou A E	True
	0159	22		21840	4		D	<p>Random walk conditioned to stay positive</p>	67(2)	259-272	London Mathematical Society Journal		1469-7750	2003-Mar-01			10.1112/S0024610702003708				False
	0159	22		21842	1		D	<p>Bayesian analysis of deformed tessellation models</p>	35(1)	4-26	Advances in Applied Probability		0001-8678	2003-Mar-01			10.1239/aap/1046366096				False		Moller J	True
	0159	22		21842	2		D	<p>Bayesian inference for Markov processes with diffusion and discrete components</p>	90 (3)	613-627	Biometrika		0006-3444	2003-Sep-01			10.1093/biomet/90.3.613				False
	0159	22		21842	3		D	<p>Group formation games with reappraisal</p>	217 (2)	149-157	Journal of Theoretical Biology		10958541	2002-Feb-01			10.1006/jtbi.2002.3028				False		Walters K	False
	0159	22		21842	4		D	<p>Bayesian inference for a random tessellation process</p>	57(2)	502-507	Biometrics		0006-341X	2001-Jun-01			10.1111/j.0006-341X.2001.00502.x				False
	0159	22		21843	1		D	<p>Bayesian nonparametric estimation of the radiocarbon calibration curve</p>	1(2)	265-288	Bayesian Analysis		19316690	2006-Apr-01							False		Gomez Portugal Aguilar, D	False	Litton, CD	True	O'Hagan, A	False
	0159	22		21843	2		D	<p>Formal statistical models for estimating radiocarbon calibration curves</p>	46(3)	1093-1102	Radiocarbon		0033-8222	2004-May-01							False		Blackwell PG	False
	0159	22		21843	4		D	<p>The Late Glacial human reoccupation of north-western Europe: new approaches to space-time modelling</p>	77 (296)	232-240	Antiquity		0003-598X	2003-Jun-01							False		Blackwell PG	False
	0159	22		21846	2		D	<p>Influence functions in functional measurement error models with replicated data</p>	37 (2)	169-178	Statistics		0233-1888	2003-Mar-01			10.1080/0233188031000112890				False		Rasekh AR	True
	0159	22		21846	3		D	<p>Spatial pattern analysis of second-phase particles in composite materials</p>	A356	245-257	Materials Science and Engineering		0921-5093	2003-Apr-01			10.1016/S0921-5093(03)00138-2				False		Atkinson HV	False	Scalon JD	True	Stillman EC	False
	0159	22		21846	4		D	<p>A model-based analysis of particle size distributions in composite materials</p>	51(4)	997-1006	Acta Materialia		1359-6454	2003-Apr-01			10.1016/S1359-6454(02)00502-5				False		Atkinson HV	False	Scalon JD	True	Stillman EC	False
	0159	22		21848	1		D	<p>Spectrum of the Laplacian of an asymmetric fractal graph</p>	49(1)	101-113	Proceedings of the Edinburgh Mathematical Society		0013-0915	2006-Jan-01			10.1017/S001309150400063X				False
	0159	22		21848	2		D	<p>The degree sequences and spectra of scale-free random graphs</p>	29(2)	226-241	Random Structures and Algorithms		1042-9832	2005-Sep-01			10.1002/rsa.20101				False
	0159	22		21848	3		D	<p>A random hierarchical lattice: the series-parallel graph and its properties</p>	36(3)	824-838	Advances in Applied Probability		0001-8678	2004-Sep-01			10.1239/aap/1093962236				False		Hambly B	True
	0159	22		21848	4		D	<p>Almost sure convergence for iterated functions of independent random variables</p>	12(3)	985-1000	The Annals of Applied Probability		1050-5164	2002-Aug-01			10.1214/aoap/1031863178				False
	0159	22		21852	1		D	<p>Estimating percentiles of uncertain computer code outputs</p>	53(1)	83-93	Royal Statistical Society Journal. Series C		0035-9254	2004-Jan-01			10.1046/j.0035-9254.2003.05044.x				False
	0159	22		21852	2		D	<p>Probabilistic sensitivity analysis of complex models: a Bayesian approach</p>	66 (3)	751-769	Royal Statistical Society Journal. Series B		1369-7412	2004-Aug-01			10.1111/j.1467-9868.2004.05304.x				False		O'Hagan A	False
	0159	22		21852	4		D	<p>Bayesian inference for the uncertainty distribution of computer model outputs</p>	89(4)	769-784	Biometrika		0006-3444	2002-Oct-01			10.1093/biomet/89.4.769				False		O'Hagan A	False
	0159	22		21853	1		D	<p>Bayesian robustness modeling using regularly varying distributions</p>	1(1)	169-188	Bayesian Analysis		19316690	2006-Jan-01							False		Andrade JAA	False
	0159	22		21853	3		D	<p>Bayesian inference for non-stationery spatial covariance structure via spatial deformations</p>	65(3)	743-758	Journal of the Royal Statistical Society. B.		1369-7412	2003-Jul-01			10.1111/1467-9868.00413				False		Schmidt AM	False
	0159	22		21853	4		D	<p>Bayesian calibration of computer models</p>	63(3)	425-464	Journal of the Royal Statistical Society. B.		1369-7412	2001-Jul-01			10.1111/1467-9868.00413				False		Kennedy MC	False
	0159	22		21854	1		D	<p>Statistical techniques to detect fraud and other data irregularities in clinical questionnaire data</p>	36 (1)	115-125	Drug Information Journal		00928615	2002-Jan-01							False		McEntegart DJ	True	Taylor RN	False
	0159	22		21854	2	2001	C	<p>Further results on optimal and efficient designs for constrained mixture experiments</p>	Optimal Design	225-239	Kluwer Academic Publishers	Atkinson, A., Bogacka, B., Zhigljavsky, A.	0792367987					This is original research in a major, refereed conference proceedings volume.			False		M.C. Bursnall	False	R.J. Martin	False
	0159	22		21855	4		D	<p>Multivariate Bayesian regression applied to the problem of network security</p>	21(8)	579-594	Journal of Forecasting		0277-6693	2002-Dec-01			10.1002/for.844				False		Pikoulas J	True
	0159	22		21838	1		H	<p><span style=" font-family: 'Times New Roman'; font-size: 11.0pt;">Quantifying uncertainty in the biospheric carbon flux for </span><span style=" font-family: 'Times New Roman'; font-size: 11.0pt;">England</span><span style=" font-family: 'Times New Roman'; font-size: 11.0pt;"> and </span><span style=" font-family: 'Times New Roman'; font-size: 11.0pt;">Wales</span></p>			Journal of the Royal Statistical Society, Series A		00359238	2007-Aug-14		http://dx/doi.org/10.1111/j.1467-985X.2007.00489.x	10.1111/j.1467-985X.2007.00489.x				False	2	Kennedy, M. C	False	Lomas, M	False	Woodward, F. I	False
	0159	22		21843	3		D	<p><span style=" font-family: 'Times New Roman'; font-size: 11.0pt;">&#160;</span><span style=" font-size: small; font-family: 'Times New Roman';">A calendar chronology for Pleistocene mammoth and horse extinction in </span><span style=" font-size: small; font-family: 'Times New Roman';">North America</span><span style=" font-size: small; font-family: 'Times New Roman';"> based on Bayesian radioc…	26 (17-18)	2031-2035	Quaternary Science Review		02773791	2007-Sep-01			10.1016/j.quascirev.2007.06.013				False		Bard, E	True
	0159	22		21846	1		D	<p><span style=" font-family: 'Times New Roman'; font-size: 11.0pt;">Pseudo-replicates in the linear circular functional relationship model</span></p>	5(1)	138-143	Journal of Applied Science		16078926	2005-Jan-01							False		Hussin, AG	True	Stillman, EC	False
	0159	22		21852	3		D	<p><span style=" font-family: 'Times New Roman'; font-size: 11.0pt;">Uncertainty in prior elicitations: a nonparametric approach</span></p>	94 (2)	427-441	Biometrika		14643510	2007-May-13			10.1093/biomet/asm031				False		O'Hagan, A	False
	0159	22		21853	2		D	<p><span style=" font-family: 'Times New Roman'; font-size: 11.0pt;">Estimating utilities from individual health state preference data: a nonparametric Bayesian method</span></p>	54 (5)	879-895	Journal of the Royal Statistical Society Series C (Applied Statistics)		14679876	2005-Nov-01			10.1111/j.1467-9876.2005.00511.x				False		Brazier, JE	False	Kharroubi, SA	False
	0159	22		21855	1		D	<p><span style=" font-family: 'Times New Roman'; font-size: 11.0pt;">Multivariate control charts based on Bayesian state space models</span></p>	22 (6)	693-707	Quality and Reliability Engineering International		10991638	2006-Aug-24			10.1002/qre.807				False
	0159	22		21855	2		D	<p><span style=" font-size: 11.0pt; font-family: 'Times New Roman';">Multivariate stochastic volatility with Bayesian dynamic linear models</span></p>	137 (12)	3990-4002	Journal of Statistical Planning and Inference		03783758	2007-May-24							False
	0159	22		21855	3		H	<p><span style=" font-size: 11.0pt; font-family: 'Times New Roman';">Covariance estimation for multivariate conditionally Gaussian dynamic linear models</span></p>			Journal of Forecasting		02776693	2007-Nov-22		http://www3.interscience.wiley.com/cgi-bin/abstract/117349042/ABSTRACT?CRETRY=1&SRETRY=0					False
	0159	22		21838	2		D	<p><span style=" font-size: 11.0pt; font-family: 'Times New Roman';">Methods for estimating the sizes of large inclusions in clean steels</span></p>	53 (8)	2295-2304	Acta Materialia		13596454	2005-May-01			10.1016/j.actamat.2005.01.035				False		de Mare, J	True	Rootzen, H	True
	0156	22		141849	2		D	<p>Limiting shape for directed percolation models</p>	32 (4)	2908-2937	The Annals of Probability		00911798	2004-Oct-01			10.1214/009117904000000838				False	0
	0156	22		141849	3		D	<p>Heavy tails in last-passage percolation</p>	137 (1-2)	227-275	Probability Theory and Related Fields		01788051	2007-Jan-01			10.1007/s00440-006-0019-0				False		Hambly, Ben	False
	0156	22		141849	4		D	<p>Stationary distributions of multi-type totally asymmetric exclusion processes</p>	35 (3)	807-832	The Annals of Probability		00911798	2007-May-01			10.1214/009117906000000944				False		Ferrari, Pablo	True
	0156	22		185839	2		D	<p>Coagulation-fragmentation duality, Poisson-Dirichlet distributions and random recursive trees</p>	16 (4)	1733-1750	The Annals of Applied Probability		10505164	2006-Nov-01			10.1214/105051606000000655				False		Dong, Rui	True	Martin, James	False
	0156	22		141845	3		D	<p>Random planar graphs</p>	93 (2)	187-205	Journal of Combinatorial Theory Series B		10960902	2005-Mar-01			10.1016/j.jctb.2004.09.007				False		Steger, Angelika	True	Welsh, Dominic	False
	0156	22		141845	4		D	<p>On the power of two choices: Balls and bins in continuous time</p>	15 (3)	1733-1764	The Annals of Applied Probability		10505164	2005-Aug-01			10.1214/105051605000000205				False		Luczak, Malwina	True
	0156	22		141845	1		D	<p>Random channel assignment in the plane</p>	22 (2)	187-212	Random Structures and Algorithms		10982418	2003-Mar-01			10.1002/rsa.10077				False	0
	0156	22		141845	2		D	<p>On-line routing of random calls in networks</p>	125 (4)	457-482	Probability Theory and Related Fields		14322064	2003-Apr-01			10.1007/s00440-002-0242-2				False		Luzcak, Malwina	True	Upfal, Eli	True
	0156	22		141860	2		D	<p>The fine-scale structure of recombination rate variation in the human genome</p>	304 (5670)	581-584	Science		10959203	2004-Apr-23			10.1126/science.1092500				True	2	Deloukas, Panos	True	Donnelly, Peter	False	Myers, Simon	False
	0156	22		141860	1		D	<p>A coalescent-based method for detecting and estimating recombination from gene sequences</p>	160	1231-1241	Genetics		0016-6731	2002-Mar-01							True		Awadalla, Philip	True	Fearnhead, Paul	False
	0156	22		141860	3		D	<p>A high-resolution HLA and SNP haplotype map for disease association studies in the extended human MHC</p>	38 (10)	1166-1172	Nature Genetics		10614036	2006-Oct-01			10.1038/ng1885				True	25	de Bakker, P	True	Miretti, M	True	Sabeti, P	True
	0156	22		141848	3		D	<p>Statistical inversion of South Atlantic circulation in an abyssal neutral density layer</p>	63 (4)	683-704	Journal of Marine Research		15439542	2005-Jul-01			10.1357/0022240054663240				True		Herbei, R	True	McKeague, IW	True	Speer, K	True
	0156	22		141848	1		D	<p>Radiocarbon dating with temporal order constraints</p>	50 (4)	503-521	Journal of the Royal Statistical Society Series C (Applied Statistics)		14679876	2001-Dec-01			10.1111/1467-9876.00250				True		Jones, Martin	True
	0156	22		141848	2		D	<p style=" margin-top: 0;">Estimating mutation parameters, population history and genealogy simultaneously from temporally spaced sequence data</p>	161	1307-1320	Genetics		0016-6731	2002-Jul-01							True		Drummond, A.J	True	Rodrigo, A.G	True	Solomon, Wiremu	True
	0156	22		141850	1		D	<p>Distributional transformations, orthogonal polynomials, and Stein characterizations</p>	18 (1)	237-260	Journal of Theoretical Probability		15729230	2005-Jan-01			10.1007/s10959-004-2602-6				False		Goldstein, Larry	True
	0156	22		141850	4		D	<p>On the length of the longest exact position match in a random sequence</p>	4 (1)	153 - 156	IEEE/ACM Transactions on Computational Biology and Bioinformatics		15455963	2007-Jan-01			10.1109/TCBB.2007.1023				False		Waterman, MS	True
	0156	22		141843	1		D	<p>Probability representations of a class of two-way diffusions</p>	35 (28)	5795-5805	Journal of Physics A Mathematical and General		13616447	2002-Jul-19			10.1088/0305-4470/35/28/301				False	0	Feng, JF	True	Green, NJB	False	Wei, G	True
	0156	22		141843	2		D	<p>Population death sequences and Cox processes driven by interacting Feller diffusions</p>	35 (44)	9309-9331	Journal of Physics A Mathematical and General		13616447	2002-Oct-01			10.1088/0305-4470/35/44/303				False		Feng, JF	True	Wei, G	True
	0156	22		141843	3		D	<p>Analysis and numerical approximation of a class of two-way diffusions</p>	2	91-99	Communications on Pure and Applied Analysis		1534 - 0392	2003-Mar-01							False		Wei, G	True
	0156	22		141843	4		D	<p>Online inference for well-log data</p>	65 (4)	887-899	Journal of the Royal Statistical Society Series B (Statistical Methodology)		14679868	2003-Nov-01			10.1111/1467-9868.00421				False		Fearnhead, P	False
	0156	22		141854	2		D	<p>SCORE: Predicting The Core Of Protein Models</p>	17 (6)	541-550	Bioinformatics		14602059	2001-Jun-01			10.1093/bioinformatics/17.6.541				True		Blundell, Tom L	True	Kaas, Quentin	True
	0156	22		141854	4		D	<p>How old is your fold?</p>	21 (suppl_1)	I449-I458	Bioinformatics		14602059	2005-Jun-01			10.1093/bioinformatics/bti1008				True		Abeln, Sanne	False	Winstanley, Henry F	False
	0156	22		141854	1		D	<p>CODA: A combined algorithm for predicting the structurally variable regions of protein models</p>	10 (3)	599-612	Protein Science		1469896X	2001-Mar-01			10.1110/ps.37601				True		Blundell, Tom L	True
	0156	22		141854	3		D	<p>Protein interactions: Two methods for assessment of the reliability of high-throughput observations,</p>	1 (5)	349-356	Molecular & Cellular Proteomics		15359484	2002-May-01			10.1074/mcp.M100037-MCP200				True		Eisenberg, David	True	Salwinski, Lukasz	True	Xenarios, Ioannis	True
	0156	22		141846	1		D	<p>A new statistical method for haplotype reconstruction from population data</p>	68 (4)	978-989	The American Journal of Human Genetics		15376605	2001-Apr-01			10.1086/319501				True		Smith, Nicholas J	False	Stephens, Matthew	False
	0156	22		141846	2		D	<p>Estimating recombination rates from population genetic data</p>	159	1299-1318	Genetics		0016-6731	2001-Nov-01							True		Fearnhead, Paul	False
	0156	22		141846	3		D	<p>A haplotype map of the human genome</p>	437 (7063)	1299-1320	Nature		14764687	2005-Oct-27			10.1038/nature04226	This paper, reporting the first phase of the HapMap project, resulted from a major international collaboration.? Donnelly sat on the steering committee and co-chaired the Analysis Group of the project. He chaired the writing group for the paper and was one its two corresponding authors.? He and his research group were primarily responsible for many of the analyses in the paper.			True	243	Altshuler, David	True	Brooks, Lisa	True	Chakravarti, Aravinda	True
	0156	22		141847	4		D	<p>An approximate sampling formula under genetic hitchhiking</p>	16 (2)	685-729	The Annals of Applied Probability		10505164	2006-May-01			10.1214/105051606000000114				True		Pfaffelhuber, P	True	Wakolbinger, A	True
	0156	22		141847	2		D	<p>Survival and Extinction in a locally regulated population</p>	14 (1)	188-214	The Annals of Applied Probability		10505164	2004-Feb-01			10.1214/aoap/1075828051				True	0
	0156	22		141847	3		D	<p>Coalescence in a random background</p>	14 (2)	754-785	The Annals of Applied Probability		10505164	2004-May-01			10.1214/105051604000000099				True		Barton, NH	True	Sturm, AK	True
	0156	22		141847	1		H	<p>Mutually catalytic branching in the plane: infinite measure states</p>			Electronic Journal of Probability		1083-6489	2002-Mar-15		http://www.math.washington.edu/~ejpecp/include/getdoc.php?id=2954&article=1316&mode=pdf					False	2	Dawson, Donald	True	Fleischmann, Klaus	True	Mytnik, Leonid	True
	0156	22		141855	3		D	<p>Inference of population structure from multilocus genotype data: linked loci and correlated allele frequencies</p>	164	1567-1587	Genetics		0016-6731	2003-Aug-01							True		Pritchard, Jonathan	False	Stephens, Matthew	True
	0156	22		141855	2		D	<p>Traces of human migrations in Helicobacter pylori populations</p>	299 (5612)	1582-1585	Science		10959203	2003-Mar-07			10.1126/science.1080857				True	14	Pritchard, Jonathan	False	Stephens, Matthew	True	Wirth, Thierry	True
	0156	22		141855	1		D	<p>Recombination and mutation during long-term gastric colonization by <em>Helicobacter pylori</em>: Estimates of clock rates, recombination size, and minimal age.</p>	98 (26)	15056-15061	Proceedings of the National Academy of Sciences		10916490	2001-Dec-18			10.1073/pnas.251396098				True	3	Correa, P	True	Kraft, C	True	Taylor, NS	True
	0156	22		141861	2		D	<p>The frequency spectrum of a mutation, and its age, in a general diffusion model</p>	64 (2)	241-251	Theoretical Population Biology		10960325	2003-Sep-01			10.1016/S0040-5809(03)00075-3				True	0
	0156	22		141861	4		D	<p>Ancestral inference on gene trees under selection</p>	66 (3)	219-232	Theoretical Population Biology		10960325	2004-Nov-01			10.1016/j.tpb.2004.06.006				True		Coop, Graham	False
	0156	22		141861	3		D	<p>Importance sampling on coalescent histories I</p>	36 (2)	417-433	Advances in Applied Probability		00018678	2004-Jun-01			10.1239/aap/1086957579				True		De Iorio, Maria	False
	0156	22		141851	4		H	<p>Genome-Wide Identification of Human Functional DNA Using a Neutral Indel Model</p>			PLoS Computational Biology		15537358	2006-Jan-01		http://compbiol.plosjournals.org/archive/1553-7358/2/1/pdf/10.1371_journal.pcbi.0020005-S.pdf	10.1371/journal.pcbi.0020005				True		Lunter, Gerton	False	Ponting, Chris	False
	0156	22		141851	3		D	<p>Constructing minimal ancestral recombination graphs</p>	12 (2)	147-169	Journal of Computational Biology		10665277	2005-Mar-01			10.1089/cmb.2005.12.147				True		Song, Yun S	False
	0156	22		141851	1		D	<p>Recombination, balancing selection and phylogenies in MHC and self-incompatibility genes</p>	159	1833-1844	Genetics		0016-6731	2001-Dec-01							True		Mikkelsen, Anders M	True	Schierup, Mikkel H	True
	0156	22		141851	2		D	<p>Gene finding with a hidden Markov model of genome structure and evolution</p>	19 (2)	219-227	Bioinformatics		14602059	2003-Jan-22			10.1093/bioinformatics/19.2.219				True		Pedersen, Jakob Skou	True
	0156	22		141856	4		D	<p style=" margin-top: 0;">Spatially adaptive smoothing splines</p>	93 (1)	113-125	Biometrika		14643510	2006-Mar-01			10.1093/biomet/93.1.113				False		Pintore, Alexandre	False	Speckman, Paul	True
	0156	22		141856	3		D	<p>A quantitative study of gene regulation involved in the immune response of Anopheline mosquitoes: An Application of Bayesian Hierarchical Clustering of Curves</p>	101 (473)	18-29	Journal of the American Statistical Association		1537274X	2006-Mar-01			10.1198/016214505000000187				False		Heard, Nicholas A	True	Stephens, David A	True
	0156	22		141856	1		D	<p>A probabilistic nearest-neighbour method for statistical pattern recognition</p>	64 (2)	295-306	Journal of the Royal Statistical Society Series B (Statistical Methodology)		14679868	2002-May-01			10.1111/1467-9868.00338				False		Adams, N M	True
	0156	22		141856	2		D	<p>Analyzing Nonstationary Spatial Data Using Piecewise Gaussian Processes</p>	100 (470)	653-668	Journal of the American Statistical Association		1537274X	2005-Jun-01			10.1198/016214504000002014				False		Kim, Hyoung-Moon	True	Mallick, Bani K	True
	0156	22		141857	1		D	<p>Stable local computation with conditional Gaussian distributions</p>	11 (2)	191-203	Statistics and Computing		09603174	2001-Apr-01			10.1023/A:1008935617754				False		Jensen, Frank	True
	0156	22		141857	2		D	<p>Representing and solving decision problems with limited information</p>	47 (9)	1235 - 1251	Management Science		15265501	2001-Sep-01			10.1287/mnsc.47.9.1235.9779				False		Nilsson, Dennis	True
	0156	22		141857	3		D	<p>The TM algorithm for maximising a conditional likelihood function</p>	88 (4)	961-972	Biometrika		14643510	2001-Dec-01			10.1093/biomet/88.4.961				False		Edwards, David	True
	0156	22		141857	4		D	<p>Chain graph models and their causal interpretations</p>	64 (3)	321-348	Journal of the Royal Statistical Society Series B (Statistical Methodology)		14679868	2002-Aug-01			10.1111/1467-9868.00340				False		Richardson, Thomas	True
	0156	22		141852	2		D	<p>Genome-wide strategies for detecting the genetic basis of complex diseases</p>	37 (4)	413-417	Nature Genetics		10614036	2005-Apr-01			10.1038/ng1537				True		Cardon, Lon	False	Donnelly, Peter	False
	0156	22		141852	1		D	<p>The effects of human population structure on large genetic association studies</p>	36 (5)	512 - 517	Nature Genetics		10614036	2004-May-01			10.1038/ng1337				True		Cardon, Lon	False	Donnelly, Peter	False	Phillips, Michael	True
	0156	22		141850	3		D	<p>Total Variation Distance for Poisson Subset Numbers</p>	10 (3)	333-341	Annals of Combinatorics		02193094	2006-Dec-01			10.1007/s00026-006-0291-9				False		Goldstein, Larry	True
	0156	22		141850	2		H	<p>Discrete small world networks</p>			Electronic Journal of Probability		1083-6489	2006-Dec-15		http://www.math.washington.edu/~ejpecp/include/getdoc.php?id=3769&article=1660&mode=pdf					False		Barbour, AD	True
	0156	22		141853	1		D	<p>Right inverses of non-symmetric Levy processes</p>	30 (1)	382-415	The Annals of Probability		00911798	2002-Jan-01			10.1214/aop/1020107772				False	0
	0156	22		141853	2		D	<p>Growth of the Brownian forest</p>	33 (6)	2188-2211	The Annals of Probability		00911798	2005-Nov-01			10.1214/009117905000000422				False		Pitman, J	True
	0156	22		141841	2		D	<p>Needles and straw in haystacks: Empirical Bayes estimates of possibly sparse sequences</p>	32 (4)	1594-1649	The Annals of Statistics		00905364	2004-Aug-01			10.1214/009053604000000030				False		Johnstone, Iain	True
	0156	22		141841	4		D	<p>Empirical Bayes selection of wavelet thresholds</p>	33 (4)	1700-1752	The Annals of Statistics		00905364	2005-Aug-01			10.1214/009053605000000345				False		Johnstone, Iain	True
	0156	22		141841	1		D	<p>Posterior probability intervals for wavelet thresholding</p>	64 (2)	189-205	Journal of the Royal Statistical Society Series B (Statistical Methodology)		13697412	2002-May-01			10.1111/1467-9868.00332				False		Barber, Stuart	True	Nason, Guy	True
	0156	22		141841	3		D	<p>Functional adaptive model estimation</p>	100	565-576	Journal of the American Statistical Association		0162-1459	2005-Jun-01			10.1198/016214504000001556				False		James, Gareth	True
	0156	22		141839	2		D	<p>A general condition for avoiding effect reversal after marginalization</p>	65 (4)	937-941	Journal of the Royal Statistical Society Series B (Statistical Methodology)		14679868	2003-Nov-01			10.1111/1467-9868.00424				False		Wermuth, Nanny	True
	0156	22		141839	3		D	<p>A note on pseudolikelihood constructed from marginal densities</p>	91 (3)	729-737	Biometrika		14643510	2004-Sep-01			10.1093/biomet/91.3.729				False		Reid, N	True
	0156	22		141839	1		D	<p>On some models for multivariate binary variables parallel in complexity with the multivariate Gaussian distribution</p>	89 (2)	462-469	Biometrika		14643510	2002-Jun-01			10.1093/biomet/89.2.462				False		Wermuth, Nanny	True
	0156	22		141842	2		D	<p>A fine-scale map of recombination rates and hotspots across the human genome</p>	310 (5746)	321-324	Science		10959203	2005-Oct-14			10.1126/science.1117196				True	1	Bottolo, L	False	Donnelly, Peter	False	McVean, Gil	False
	0156	22		141842	1		D	<p>Comparison of fine-scale recombination rates in humans and chimpanzees</p>	308 (5718)	107-111	Science		10959203	2005-Apr-01			10.1126/science.1105322				True	7	Altshuler, David	True	Donnelly, Peter	False	Winckler Wendy	True
	0156	22		185839	1		D	<p>Critical random hypergraphs: the emergence of a giant set of identifiable vertices</p>	33 (4)	1573-1600	The Annals of Probability		00911798	2005-Jul-01			10.1214/009117904000000847				False
	0156	22		141855	4		D	<p>Inference of bacterial microevolution using multilocus sequence data</p>	175 (3)	1251-1266	Genetics		00166731	2007-Mar-01			10.1534/genetics.106.063305				True		Didelot, Xavier	False
	0156	22		185843	3		D	<p>High dimensional graphs and variable selection with the Lasso</p>	34 (3)	1436-1462	The Annals of Statistics		00905364	2006-Jun-01			10.1214/009053606000000281				False		Buhlmann, P	True
	0156	22		185843	2		D	<p>Estimating the proportion of false null hypotheses among a large number of independently tested hypotheses</p>	34 (1)	373-393	The Annals of Statistics		00905364	2006-Feb-01			10.1214/009053605000000741				False		Rice, J	True
	0156	22		185843	1		D	<p>Lower bounds for the number of false null hypotheses for multiple testing of associations</p>	92 (4)	893-907	Biometrika		14643510	2005-Dec-01			10.1093/biomet/92.4.893				False		Buhlmann, P	True
	0156	22		141846	4		D	<p><span class="atl" minmax_bound="true">Genome-wide association study of 14,000 cases of seven common diseases and 3,000 shared controls&#160;</span></p>	447 (7145)	661 - 678	Nature		14764687	2007-Jun-07			10.1038/nature05911	Donnelly chaired the Wellcome Trust Case Control Consortium, a collaboration of around 50 research groups in the UK. He also chaired the project?s management committee which took day-to-day responsibility for running the project over more than two years. Donnelly chaired the writing committee for this main paper, and was its corresponding author. He and his research group were primarily responsib…			True	211	Burton, Paul	True	Cardon, Lon	False	Clayton, David	True
	0156	22		141849	1		D	<p>Concentration results for a Brownian directed percolation problem</p>	102 (2)	207-220	Stochastic Processes and their Applications		03044149	2002-Dec-01			10.1016/S0304-4149(02)00177-1				False		Hambly, Ben	False	O'Connell, Neil	True
	0156	22		141860	4		D	<p><span class="atl" minmax_bound="true">A second generation human haplotype map of over 3.1 million SNPs&#160;</span></p>	449 (7164)	851-861	Nature		14764687	2007-Oct-18			10.1038/nature06258	McVean and Daly (Broad Institute) co-chaired the Analysis Group for the Phase II HapMap data. McVean led the writing of this paper, and he was primarily responsible for many of the analyses in the paper.			True	258	Daly, MJ	True	Frazer, K A	True	Ballinger, DG	True
	0156	22		141852	3		D	<p>A new multipoint method for genome-wide association studies by imputation of genotypes</p>	39 (7)	906 - 913	Nature Genetics		10614036	2007-Jul-01			10.1038/ng2088				True	1	Donnelly, Peter	False	Howie, Bryan	False	McVean, Gil	False
	0156	22		185842	2		D	<p style=" text-autospace: none;">Estimation and prediction for stochastic blockstructures</p>	96 (455)	1077-1087	Journal of the American Statistical Association		1537274X	2001-Sep-01			10.1198/016214501753208735				False		Nowicki, K	True
	0156	22		185842	4		D	<p style=" text-autospace: none;">New specifications for exponential random graph models</p>	36 (1)	99-153	Sociological Methodology		14679531	2006-Dec-01			10.1111/j.1467-9531.2006.00176.x				False		Handcock, M S	True	Pattison, P	True	Robins, G L	True
	0156	22		185842	3		D	<p>Settings in Social Networks: A Measurement Model</p>	33 (1)	307- 341	Sociological Methodology		14679531	2003-Jan-01			10.1111/j.0081-1750.2003.00134.x				False		Schweinberger, M	True
	0156	22		185842	1		D	<p>The statistical evaluation of social network dynamics</p>	31 (1)	361-395	Sociological Methodology		14679531	2001-Jan-01			10.1111/0081-1750.00099				False
	0156	22		141861	1		D	<p>Bounds on the minimum number of recombination events in a sample history</p>	163	375-394	Genetics		0016-6731	2003-Jan-01							True		Myers, Simon	False
	0156	22		244920	1		D	<p>High recombination rate in herpes simplex virus type 1 natural populations suggests significant co-infection.</p>	4 (2)	115-123	Infection Genetics and Evolution		15671348	2004-Jun-01			10.1016/j.meegid.2004.01.009				True		Donnelly, Peter	False	Sakaota, Hiroshi	True	Ward, Ryk	False
	0156	22		244920	2		D	<p>Patterns of Eurasian HSV-1 molecular diversity and inferences of human migrations</p>	6 (1)	63-74	Infection Genetics and Evolution		15671348	2006-Jan-01			10.1016/j.meegid.2005.01.004				True		Donnelly, Peter	False	Sakaota, Hiroshi	True	Ward, Ryk	False
	0156	22		244885	1		D	<p>Mining HIV protease cleavage data using genetic programming with a sum-product function</p>	20 (18)	3398-3405	Bioinformatics		14602059	2004-Dec-01			10.1093/bioinformatics/bth414				False		Yang, Zheng Rong	True	Qiu, Jing	True
	0156	22		244885	2		D	<p>One gene, two diseases and three conformations: Molecular dynamics simulations of mutants of human prion protein at room temperature and elevated temperatures</p>	59 (2)	275 ? 290	Proteins Structure Function and Bioinformatics		10970134	2005-May-01			10.1002/prot.20401				True		Shamsir, Mohd S	True
	0156	22		244885	4		D	<p>?-sheet containment by flanking prolines: Molecular Dynamic Simulations of the inhibition of ?-sheet elongation by proline residues in human prion protein</p>	92 (6)	2080-2089	Biophysical Journal		15420086	2007-Mar-01			10.1529/biophysj.106.092320				True		Shamsir, Mohd S	True
	0156	22		244885	3		D	<p>Predicting the phosphorylation sites using hidden Markov models and machine learning methods</p>	45 (4)	1147 - 1152	Journal of Chemical Information and Modeling		00952338	2005-Jul-01			10.1021/ci050047+				True		Senawongse, Pasak	True	Yang, Zheng Rong	True
	0156	22		244991	1		D	<p>The consensus string problem and the complexity of comparing hidden Markov models</p>	65 (3)	545-569	Journal of Computer and System Sciences		10902724	2002-Dec-01			10.1016/S0022-0000(02)00009-0				True		Pedersen, C N S	True
	0156	22		244991	2		D	<p>Pairwise local structural alignment of RNA&#160;sequences with sequence similarity less than 40%.</p>	21 (9)	1815-1824	Bioinformatics		14602059	2005-Jan-18			10.1093/bioinformatics/bti279				True		Gorodkin, J	True	Havgaard, J H	True	Stormo, G D	True
	0156	22		244991	3		D	<p>Counting all possible ancestral configurations of sample sequences in population genetics</p>	3 (3)	239 - 251	IEEE/ACM Transactions on Computational Biology and Bioinformatics		15455963	2006-Jun-01			10.1109/TCBB.2006.31				True		Hein, J	False	Song, Y S	False
	0156	22		210900	4		D	<p>Quasistationary distributions for one-dimensional diffusions with general killing</p>	359 (3)	1285?1324	Transactions of the American Mathematical Society		00029947	2007-Mar-01			10.1090/S0002-9947-06-03980-8				False		Evans, S N	True
	0156	22		210900	1		D	<p>Chasing balls through martingale fields</p>	30 (4)	2046 - 2080	The Annals of Probability		00911798	2002-Oct-01			10.1214/aop/1039548381				False		Scheutzow, M	True
	0156	22		210900	2		D	<p>Estimating some features of <em>NK</em> fitness landscapes</p>	12 (4)	1299 - 1321	The Annals of Applied Probability		10505164	2002-Nov-01			10.1214/aoap/1037125864				False		Evans, S N	True
	0156	22		210900	3		D	<p>A generalized model of mutation-selection balance with applications to aging</p>	35 (1)	16?33	Advances in Applied Mathematics		10902074	2005-Jul-01			10.1016/j.aam.2004.09.003				False		Evans, S N	True	Wachter, K W	True
	0156	22		141853	3		D	<p>Growth of L?vy Trees</p>	139 (3-4)	313-371	Probability Theory and Related Fields		14322064	2007-Mar-06			10.1007/s00440-007-0064-3				False		Duquesne, T	True
	0156	22		244991	4		E	<p>Minimum recombination histories by branch and bound</p>	Algorithms in Bioinformatics 5th International Workshop, WABI 2005, Mallorca, Spain, October 3-6, 2005. Proceedings.	239-250				2005-Oct-03			10.1007/11557067_20	Proceedings published in Springer Lecture Notes in Computer Science 3692/2005, Algorithms in Bioinformatics.			False		Hein, J	False	Song, Y.S	True
	0156	22		141848	4		H	<p>Dated ancestral trees from binary trait data and its application to the diversification of languages</p>			arXiv.org			2007-Nov-13		http://arxiv.org/PS_cache/arxiv/pdf/0711/0711.1874v1.pdf		Formally accepted on 24 September 2007 for publication in the Journal of the Royal Statistical Society Series B.			False		Gray, R D	True
	0156	22		141853	4		H	<p>SLE and ?-SLE driven by L?vy processes</p>			Annals of Probability			2007-Jun-27		http://www.imstat.org/aop/future_papers.htm		Journal article formally accepted on 27 June 2007 for publication in the Annals of Probability Paper online at http://www.e-publications.org/ims/submission/index.php/AOP/user/submissionFile/581?confirm=2513e793			False		Guan, Q-Y	False
	0156	22		141839	4		D	<p>A simple model for tuberculosis in cattle and badgers</p>	102 (49)	17588-17593	Proceedings of the National Academy of Sciences of the United States of America		10916490	2005-Dec-06			10.1073/pnas.0509003102				True	3	Bourne, FJ	True	Donnelly, CA	True	Gettinby, G	True
	0202	22		242103	1		H	A hypercube queueing loss model with customer-dependent service rates			European Journal of Operational Research		0377-2217	2007-Aug-01		http://0-www.sciencedirect.com.emu.londonmet.ac.uk/science?_ob=ArticleURL&_udi=B6VCT-4PHJTNK-3&_user=983321&_coverDate=08%2F27%2F2007&_alid=651781219&_rdoc=1&_fmt=summary&_orig=search&_cdi=5963&_sort=d&_docanchor=&view=c&_ct=4&_acct=C000044920&_version=1&_urlVersion=0&_userid=983321&md5=1bc206c1b7031b33c2016f05cc7fc10a	10.1016/j.ejor.2007.08.014				False		Kovalenko I.N.	True	Kuznetsov N.	True	Mykhalevych K.V.	True
	0202	22		242103	2		D	Three cases of light-traffic insensitivity of the loss probability in a GI/G/m/0 loss system to the shape of the service time distribution.	45 (3)	245-271	Queueing systems		0257-0130	2002-Nov-01			10.1023/A:1027328719269				False		Kovalenko, I.N.	True	Mykhalevych, K.V.	True
	0202	22		242103	3		D	On the economic tender quantity.	55 (8)	884-891	Journal of the Operational Research Society		0160-5682	2004-Aug-01			10.1057/palgrave.jors.2601733				False	0
	0202	22		242103	4		D	Heuristic methods for the analysis of a queuing system describing emergency medical service deployed along a highway	42 (3)	379-391	Cybernetics and Systems Analysis		1060-0396	2006-May-01			10.1007/s10559-006-0075-6				False	0	Kovalenko, I.N.	True	Kuznetsov, N.Yu.	True	Mikhalevich, K.V.	True
	0202	22		242104	1		D	Excess winter morbidity among older people at risk of cold homes: a population based study in a London Borough.	27 (4)	353-358	Journal of Public Health		1741-3842	2005-Sep-01			10.1093/pubmed/fdi051				False		Rudge, J.	False
	0202	22		242104	2		D	Who plans to go to University? Statistical modelling of potential working class participation	9 (3)	239-263	Educational Research and Evaluation		1380-3611	2003-Sep-01			10.1076/edre.9.3.239.15573				False		Phillips, D.	False	Collier, T.	False
	0202	22		242104	3		D	Measuring the health impact of temperatures in dwellings: Investigating excess winter morbidity and cold homes in the London Borough of Newham	39 (7)	847-858	Energy and Buildings		0378-7788	2007-Jul-01			10.1016/j.enbuild.2007.02.007				False		Rudge, J.	False
	0202	22		242104	4		D	The logistic regression model with response variables subject to randomized response.	51 (12)	6060-6069	Computational Statistics & Data Analysis		01679473	2007-Aug-01			10.1016/j.csda.2006.12.002				False		A van der Hout	True	P van der Heijden	True
	0202	22		242105	1		D	Generalized additive models for location, scale and shape	54 (3)	507-554	Journal of the Royal Statistical Society Series C (Applied Statistics)		14679876	2005-Jun-01			10.1111/j.1467-9876.2005.00510.x				False		Stasinopoulos, D.	False
	0202	22		242105	2		D	Smooth centile curves for skew and kurtotic data modelled using the Box-Cox power exponential distribution	23 (19)	3053-3076	Statistics in Medicine		02776715	2004-Aug-01			10.1002/sim.1861				False		Stasinopoulos, D.	False
	0202	22		242105	3		D	Generalised Autoregressive Moving Average Models	98 (461)	214-223	Journal of the American Statistical Association		0162-1459	2003-Mar-01			10.1198/016214503388619238				False		Stasinopoulos, D.	False	Benjamin, M.A.	True
	0202	22		242105	4		D	Using the Box-Cox t distribution in GAMLSS to model skewness and kurtosis	6 (3)	209-229	Statistical Modelling		1471-082X	2006-Oct-01			10.1191/1471082X06st122oa				False		Stasinopoulos, D.	False
	0202	22		242106	1		H	Mean and dispersion modelling for policy claims costs			Scandinavian Actuarial Journal		0346-1238	2007-Oct-24		http://www.informaworld.com/smpp/content~content=a783451475~db=all~order=pubdate					False	1	G Z Heller	True	P de Jong	True	R Rigby	False
	0202	22		242106	2		G	gamlss1.6.0: A collection of functions to fit Generalized Additive Models for location scale and shape			Stasinopoulos, Rigby	Website		2006-Mar-09		http://studweb.north.londonmet.ac.uk/~stasinom/r-package-aug07.html					False		R Rigby	False
	0202	22		242106	3		H	Generalized additive models for location scale and shape (GAMLSS) in R						2007-Oct-01		http://studweb.north.londonmet.ac.uk/~stasinom/papers/gamlss-20-07-07.pdf					False		R Rigby	False
	0202	22		242106	4		N	Child Growth Standards: Methods and development	WHO Multicentre Growth Reference Study Group	336	World Health Organisation			2006-Apr-01		http://www.who.int/childgrowth/standards/technical_report/en/index.html					False		R Rigby	False
	0113	22		6821	1		D	Fork-decompositions of matroids	32 (3)	523-575	Advances in Applied Mathematics		0196-8858	2004-Apr-01			10.1016/S0196-8858(03)00058-7			A	True		Oxley, James	True	Semple, Charles	True	Whittle, Geoff	True
	0113	22		6821	2		D	The structure of equivalent 3-separations in a 3-connected matroid	35 (2)	123-181	Advances in Applied Mathematics		0196-8858	2005-Aug-01			10.1016/j.aam.2005.01.003			A	True		Oxley, James	True	Semple, Charles	True
	0113	22		7769	2		D	An evolutionary heuristic for the index tracking problem	148 (3)	621-643	European Journal of Operational Research		0377-2217	2003-Aug-01			10.1016/S0377-2217(02)00425-3			A	False		Chang, T.-J.	True	Meade, N.	True
	0113	22		7770	2		D	A co-operative parallel heuristic for mixed zero-one linear programming: Combining simulated annealing with branch and bound	164 (1)	12-23	European Journal of Operational Research		0377-2217	2005-Jul-01			10.1016/j.ejor.2002.12.002			A	False		Mitra, G.	False	Nwana, V.	False
	0113	22		7770	3		D	A two-stage parallel branch and bound algorithm for mixed integer programs	15 (3)	227-242	IMA Journal of Management Mathematics		1471-678X	2004-Jul-01			10.1093/imaman/15.3.227			A	False		Mitra, G.	False	Nwana, V.	False
	0113	22		7770	4		D	Properties of a growing random directed network	23 (2)	267-271	The European Physical Journal B		1434-6028	2001-Sep-01			10.1007/s100510170076			A	False		Rodgers, G.J.	False
	0113	22		7771	1		D	An application of Lagrangian relaxation to a capacity planning problem under uncertainty	52 (11)	1256-1266	Journal of the Operational Research Society		0160-5682	2001-Nov-01			10.1057/palgrave.jors.2601221			A	False		MirHassani, S.A.	False	Mitra, G.	False	Poojari, C.A.	False
	0113	22		7771	2		D	Computational aspects of alternative portfolio selection models in the presence of discrete asset choice constraints	1 (5)	489-501	Quantitative Finance		1469-7688	2001-May-01			10.1088/1469-7688/1/5/301			A	False		Horniman, M.D.	False	Jobst, N.J.	False	Mitra, G.	False
	0113	22		7771	4		D	Treasury management model with foreign exchange exposure	32 (1-2)	179-207	Computational Optimization and Applications		0926-6003	2005-Oct-01			10.1007/s10589-005-2059-2			A	False		Mitra, Gautam	False	Spagnolo, Fabio	False	Volosov, Konstantin	False
	0113	22		7772	4		D	Integrating market and credit risk: A simulation and optimisation perspective	30 (2)	717-742	Journal of Banking and Finance		0378-4266	2006-Feb-01			10.1016/j.jbankfin.2005.04.005			A	False		Jobst, Norbert J.	False	Zenios, Stavros A.	True
	0113	22		7772	3		D	Extracting pure network submatrices in linear programs using signed graphs	137 (3)	359-372	Discrete Applied Mathematics		0166-218X	2004-Mar-15			10.1016/S0166-218X(03)00361-5			A	False		Gulpinar, N.	False	Gutin, G.	True	Zverovitch, A.	False
	0113	22		7773	2		D	Primal-dual variable neighbourhood for the simple plant-location problem	19 (4)	552-564	INFORMS Journal on Computing		1526-5528	2007-Sep-01			10.1287/ijoc.1060.0196			A	False		Brimberg, Jack	True	Hansen, Pierre	True	Urosevic, Dragan	True
	0113	22		7775	1		D	Likelihood-based local linear estimation of the conditional variance function	99 (465)	139-144	Journal of the American Statistical Association		0162-1459	2004-Mar-01			10.1198/016214504000000133			A	False		Jones, M.C.	True
	0113	22		7775	2		D	Bayesian analysis of a Tobit quantile regression model	137 (1)	260-276	Journal of Econometrics		0304-4076	2007-Mar-01			10.1016/j.jeconom.2005.10.002			A	False		Stander, Julian	True
	0113	22		7775	4		D	Local linear additive quantile regression	31 (3)	333-346	Scandinavian Journal of Statistics		0303-6898	2004-Sep-01			10.1111/j.1467-9469.2004.03_035.x			A	False		Lu, Zudi	True
	0113	22		7769	1		D	Recovering metabolic pathways via optimization	23 (1)	92-98	Bioinformatics		1367-4803	2007-Jan-01			10.1093/bioinformatics/btl554	This journal, in common with a number of others in the bioinformatics field, publishes online supplements to accompany the printed paper that appears in hard copy form in the journal. These supplements are subject to the same referring process, and are published at the same time, as the paper which they accompany. For this paper there are six PDF files accessible from the Supplementary Data link …		A	False		Planes, Francisco J.	False
	0113	22		7769	3		D	Scatter search and bionomic algorithms for the aircraft landing problem	171 (2)	439-462	European Journal of Operational Research		0377-2217	2006-Jun-01			10.1016/j.ejor.2004.09.040			A	False		Pinol, H.	True
	0113	22		7772	2		D	Creating advanced bases for large scale linear programs exploiting embedded network structure	21 (1)	71-93	Computational Optimization and Applications		0926-6003	2002-Jan-01			10.1023/A:1013548430005			A	False		Gulpinar, Nal?n	False	Maros, Istv?n	True
	0113	22		7773	3		D	Reformulation descent applied to circle packing problems	32 (9)	2419-2434	Computers & Operations Research		0305-0548	2005-Sep-01			10.1016/j.cor.2004.03.010			A	False		Plastria, Frank	True	Urosevic, Dragan	True
	0113	22		7769	4		D	Improving short-term conflict alert via tabu search	53 (6)	593-602	Journal of the Operational Research Society		0160-5682	2002-Jun-01			10.1057/palgrave.jors.2601358	This paper (and its authors) won the Goodeve Medal (2002) awarded by the Operational Research Society for the best paper published in the Society?s journals.		A	False		Howells, H.	True	Sonander, J.	True
	0113	22		133418	1		D	Statistical reconstruction of transcription factor activity using Michaelis-Menten kinetics	63 (3)	816-823	Biometrics		0006-341X	2007-Sep-01			10.1111/j.1541-0420.2007.00757.x			A	False	1	Khanin, R.	True	Mersinias, V.	True	Smith, C.P.	True
	0113	22		133418	2		D	Reconstructing repressor protein levels from expression of gene targets in Escherichia coli	103 (49)	18592-18596	Proceedings of the National Academy of Sciences		1091-6490	2006-Dec-05			10.1073/pnas.0603390103			A	False		Khanin, R.	True	Wit, E.	True
	0113	22		133418	3		D	An experimental evaluation of a loop versus a reference design for two-channel microarrays	21 (4)	492-501	Bioinformatics		1367-4803	2005-Feb-15			10.1093/bioinformatics/bti022			A	False	8	D'Alimonte, D.	True	Khanin, R.	True	Liu, X.	False
	0113	22		133418	4		D	Local versus global models for classification problems: Fitting models where it matters	57 (2)	124-131	The American Statistician		0003-1305	2003-May-01			10.1198/0003130031423			A	False		Hand, D.J.	True
	0113	22		7775	3		D	Likelihood-based kernel estimation in semiparametric errors-in-covariables models with validation data	98 (3)	455--480	Journal of Multivariate Analysis		0047-259X	2007-Mar-01			10.1016/j.jmva.2005.05.011			A	False		Wang, Qihua	True
	0113	22		7773	1		D	Pooling problem: Alternate formulations and solution methods	50 (6)	761-776	Management Science		0025-1909	2004-Jun-01			10.1287/mnsc.1030.0207			A	False	1	Audet, Charles	True	Brimberg, Jack	True	Hansen, Pierre	True
	0113	22		7773	4		D	An oil pipeline design problem	51 (2)	228-239	Operations Research		0030-364X	2003-Mar-01			10.1287/opre.51.2.228.12786			A	False	1	Brimberg, Jack	True	Hansen, Pierre	True	Lih, Keh-Wei	True
	0113	22		7770	1		D	Mean-risk models using two risk measures: A multi-objective approach	7 (4)	443-458	Quantitative Finance		1469-7688	2007-Aug-01			10.1080/14697680701448456			A	False		Mitra, Gautam	False	Roman, Diana	False
	0113	22		376071	1		D	Portfolio construction based on stochastic dominance and target return distributions	108 (2-3)	541-569	Mathematical Programming		0025-5610	2006-Sep-01			10.1007/s10107-006-0722-8			A	False		Darby-Dowman, K.	False	Mitra, Gautam	False
	0113	22		7771	3		H	Robust solutions and risk measures for a supply chain planning problem under uncertainty			Journal of the Operational Research Society		0160-5682	2007-Jan-31		http://www.palgrave-journals.com/jors/journal/vaop/ncurrent/abs/2602381a.html	10.1057/palgrave.jors.2602381	This paper will appear in the Journal of the Operational Research Society, the paper being made available online on the web site associated with that journal on 31 January 2007.		A	False		Mitra, G.	False	Poojari, C.A.	False
	0113	22		7772	1		D	Stochastic programming and scenario generation within a simulation framework: An information systems perspective	42 (4)	2197?2218	Decision Support Systems		0167-9236	2007-Jan-01			10.1016/j.dss.2006.06.013			A	False		Birbilis, George	False	Di Domenica, Nico	False	Valente, Patrick	False
	0109	22		334240	1		D	<div>Estimating mixtures of regressions</div>	12 (1)	55-79	Journal of Computational and Graphical Statistics		1061-8600	2003-Mar-01			10.1198/1061860031329				False		Justel A	True	Robert CP	True
	0109	22		334240	2		D	<div>Bayesian point estimation of quantitative trait loci</div>	60 (1)	60-68	Biometrics		0006-341X	2004-Mar-01			10.1111/j.0006-341X.2004.00167.x				False		Sisson SA	True
	0109	22		334240	3		D	<div>Improving the acceptance rate of reversible jump MCMC proposals</div>	69 (2)	189-198	Statistics & Probability Letters		0167-7152	2004-Aug-01			10.1016/j.spl.2004.06.025				False		Al-Awadhi F	False	Jennison C	False
	0109	22		334240	4		D	<div>Statistical image analysis for a confocal microscopy two-dimensional section of cartilage growth</div>	53 (1)	31-49	Journal of the Royal Statistical Society: Series C (Applied Statistics)		0035-9254	2004-Jan-01			10.1046/j.0035-9254.2003.05177.x				False		Al-Awadhi F	False	Jennison C	False
	0109	22		334241	1		D	<div>Modelling daily multivariate pollutant data at multiple sites</div>	51 (3)	351-372	JOURNAL OF THE ROYAL STATISTICAL SOCIETY: SERIES C, APPLIED STATISTICS		0035-9254	2002-Jul-01			10.1111/1467-9876.00273				False		Wakefield J	True
	0109	22		334241	2		D	<div>Health-Exposure Modelling and the Ecological Fallacy</div>	7 (3)	438-455	Biostatistics		1465-4644	2006-Jul-01			10.1093/biostatistics/kxj017				False		Wakefield J	True
	0109	22		334241	3		H	<div>Time-varying coefficient models for the analysis of air pollution and health outcome data.</div>			Biometrics		0006-341X	2007-Apr-09		http://www.blackwell-synergy.com/doi/full/10.1111/j.1541-0420.2007.00776.x	10.1111/j.1541-0420.2007.00776.x	This paper was accepted in 2007 for publication in Biometrics and appeared in `online early' form in 2007.			False		Lee D	False
	0109	22		334242	1		D	<div>Bayes Linear Kinematics and Bayes Linear Bayes Graphical Models</div>	91 (2)	425-446	Biometrika		0006-3444	2004-Jun-01		http://dx.doi.org/10.1093/biomet/91.2.425	10.1093/biomet/91.2.425				False		Goldstein M	True
	0109	22		334242	2		D	<div>Nonparametric adaptive opportunity-based age replacement strategies</div>	57 (1)	63-81	Journal of the Operational Research Society		0160-5682	2006-Jan-01		http://dx.doi.org/10.1057/palgrave.jors.2601954	10.1057/palgrave.jors.2601954				False		Coolen FPA	True	Coolen-Schrijner P	True
	0109	22		334243	1		D	<div>A Conceptual Approach to a Path Result for Branching Brownian Motion</div>	116 (12)	1992-2013	STOCHASTIC PROCESSES AND THEIR APPLICATIONS		0304-4149	2006-Dec-01		http://dx.doi.org/10.1016/j.spa.2006.05.010	10.1016/j.spa.2006.05.010				False		Hardy R	False
	0109	22		334243	2		D	<div>Exponential growth rates in a typed branching diffusion</div>	17 (2)	609-653	THE ANNALS OF APPLIED PROBABILITY		1050-5164	2007-Apr-01		http://projecteuclid.org/euclid.aoap/1174323258	10.1214/105051606000000853				False		Git Y	True	Harris JW	False
	0109	22		334243	3		D	<div>Further probabilistic analysis of the Fisher-Kolmogorov-Petrovskii-Piscounov equation: one sided travelling-waves</div>	42 (1)	125-145	ANNALES DE L'INSTITUT HENRI POINCARE (B) PROBABILITES ET STATISTIQUES		0246-0203	2006-Jan-01		http://dx.doi.org/10.1016/j.anihpb.2005.02.005	10.1016/j.anihpb.2005.02.005				False		Harris JW	False	Kyprianou AE	False
	0109	22		334243	4		D	<div>Survival probabilities for branching Brownian motion with absorption</div>	12	81-92	ELECTRONIC COMMUNICATIONS IN PROBABILITY		1083-589X	2007-Apr-01		http://www.math.washington.edu/~ejpecp/ECP/include/getdoc.php?id=4139&article=1862&mode=pdf					False		Harris JW	False
	0109	22		334245	1		D	<div>Limit theorems for random point measures generated by cooperative sequential adsorption</div>	124 (6)	1425-1441	Journal of Statistical Physics		0022-4715	2006-Sep-01			10.1007/s10955-006-9170-3				False
	0109	22		334245	2		D	<div>Coverage of the whole space</div>	35 (4)	898-912	Advances in Applied Probability		0001-8678	2003-Dec-01			10.1239/aap/1067436326				False		Molchanov I	True
	0109	22		334245	3		D	<div>Critical growth of a semi-linear process</div>	41 (2)	355-367	Journal of Applied Probability		0021-9002	2004-Jun-01			10.1239/jap/1082999071				False		Molchanov I	True	Zuyev S	True
	0109	22		334245	4		D	<div>Asymptotic analysis of a particle system with mean-field interaction</div>	11 (3)	489-518	Markov Processes and Related Fields		1024-2953	2005-Jun-01		http://arxiv.org/PS_cache/math/pdf/0408/0408372v2.pdf					False		Manita A	True
	0109	22		334247	1		D	<div>A spatial model for the needle losses of pine-trees in the forests of Baden-Wurttemberg: an application of Bayesian structured additive regression</div>	56 (1)	29-50	JOURNAL OF THE ROYAL STATISTICAL SOCIETY SERIES C - APPLIED STATISTICS		0035-9254	2007-Jan-01			10.1111/j.1467-9876.2007.00563.x				True		Lang S	True	Musio M	True	von Wilpert K	True
	0109	22		334247	2		D	<div>The practical utility of incorporating model selection uncertainty into prognostic models for survival data</div>	5 (2)	95-118	STATISTICAL MODELLING: An International Journal		1471-082X	2005-Jul-01			10.1191/1471082X05st089oa				False		Sauerbrei W	True	Schumacher M	True
	0109	22		334248	1		D	<div>The universality classes in the parabolic Anderson model</div>	267 (2)	307-353	COMMUNICATIONS IN MATHEMATICAL PHYSICS		0010-3616	2006-Oct-01		http://www.springerlink.com/content/t60w157067616676/?p=de2b1252be5c4fd08b81b97da1646670&pi=3	10.1007/s00220-006-0075-4				False		van der Hofstad R	True	Konig W	True
	0109	22		334248	2		D	<div>The multifractal spectrum of Brownian intersection local times</div>	33 (4)	1255-1301	ANNALS OF PROBABILITY		0091-1798	2005-Jul-01			10.1214/009117905000000116				False		Klenke A	True
	0109	22		334248	3		D	<div>Brownian intersection local times: Upper tail asymptotics and thick points</div>	30 (4)	1605-1656	ANNALS OF PROBABILITY		0091-1798	2002-Oct-01			10.1214/aop/1039548368				False		Konig W	True
	0109	22		334248	4		D	<div>Strong clumping of super-Brownian motion in a stable catalytic medium</div>	30 (4)	1990-2045	ANNALS OF PROBABILITY		0091-1798	2002-Oct-01			10.1214/aop/1039548380				False		Dawson DA	True	Fleischmann K	True
	0109	22		334249	4		D	<div>Efficient group sequential designs when there are several effect sizes under consideration</div>	25 (6)	917-932	STATISTICS IN MEDICINE		0277-6715	2006-Mar-01			10.1002/sim.2251				False		Turnbull BW	True
	0109	22		334249	3		D	<div>Adaptive and nonadaptive group sequential tests</div>	93 (1)	1-21	BIOMETRIKA		0006-3444	2006-Mar-01			10.1093/biomet/93.1.1				False		Turnbull BW	True
	0109	22		334249	2		D	<div>Mid-course sample size modification in clinical trials based on the observed treatment effect</div>	22 (6)	971-993	STATISTICS IN MEDICINE		0277-6715	2003-Mar-01			10.1002/sim.1457				False		Turnbull BW	True
	0109	22		334249	1		D	<div>Optimal asymmetric one-sided group sequential tests</div>	89 (1)	49-60	BIOMETRIKA		0006-3444	2002-Mar-01			10.1093/biomet/89.1.49				False		Barber S	True
	0109	22		334252	1		D	<div>Exit problems for spectrally negative Levy processes and applications to (Canadized) Russian options</div>	14 (1)	215-238	The Annals of Applied Probability		1050-5164	2004-Feb-01			10.1214/aoap/1075828052				False		Avram F	True	Pistorius MR	True
	0109	22		334252	2		D	<div>Overshoots and undershoots of Levy processes</div>	16 (1)	91-106	The Annals of Applied Probability		1050-5164	2006-Feb-01			10.1214/105051605000000647				False		Doney RA	True
	0109	22		334252	3		D	<div>Fixed points of the smoothing transform: the boundary case</div>	10 (17)	609-631	Electronic Journal of Probability		1083-6489	2005-Jun-01		http://www.math.washington.edu/~ejpecp/include/getdoc.php?id=3295&article=1510&mode=pdf					False		Biggins JD	True
	0109	22		334252	4		D	<div>Local extinction versus local exponential growth for spatial branching processes</div>	32 (1A)	78-99	The Annals of Probability		0091-1798	2004-Jan-01			10.1214/aop/1078415829				False		Englander J	True
	0109	22		334254	1		D	<div>Thin plate regression splines</div>	65 (1)	95-114	JOURNAL OF THE ROYAL STATISTICAL SOCIETY: Series B (Statistical Methodology)		1369-7412	2003-Feb-01			10.1111/1467-9868.00374				False
	0109	22		334254	2		D	<div>Stable and efficient multiple smoothing parameter estimation for generalized additive models</div>	99 (467)	673-686	JOURNAL OF THE AMERICAN STATISTICAL ASSOCIATION		0162-1459	2004-Sep-01			10.1198/016214504000000980				False
	0109	22		334254	3		D	<div>Low-Rank Scale-Invariant Tensor Product Smooths for Generalized Additive Mixed Models</div>	62 (4)	1025-1036	Biometrics		0006-341X	2006-Dec-01			10.1111/j.1541-0420.2006.00574.x				False
	0109	22		334254	4		H	<div>Fast stable direct fitting and smoothness selection for Generalized Additive Models.</div>			Cornell University Library (http:\\arxiv.org)			2007-Sep-25		http://arxiv.org/pdf/0709.3906		This paper was accepted for publication in the Journal of the Royal Statistical Society Series B Statistical Methodology on 24th September 2007			False
	0109	22		334255	1		D	<div>Human animation using nonparametric regression</div>	13 (3)	537-553	JOURNAL OF COMPUTATIONAL AND GRAPHICAL STATISTICS		1061-8600	2004-Sep-01			10.1198/106186004X2507				False
	0109	22		334255	2		D	<div>An F test for linear models with functional responses</div>	14 (4)	1239-1257	STATISTICA SINICA		1017-0405	2004-Oct-01		http://www3.stat.sinica.edu.tw/statistica/J14N4/J14N415/J14N415.html					False		Shen Q	True
	0109	22		334255	3		D	<div>Modeling continuous shape change for facial animation</div>	14 (4)	357-363	STATISTICS AND COMPUTING		0960-3174	2004-Oct-01			10.1023/B:STCO.0000039485.52129.ed				False
	0109	22		334255	4		D	<div>Statistics for Digital Human Motion Modeling in Ergonomics</div>	49 (3)	277-290	Technometrics		0040-1706	2007-Aug-01		http://www.maths.bath.ac.uk/~jjf23/papers/sdhm.pdf	10.1198/004017007000000281				True		Reed MP	True
	0109	22		334256	1		D	<div>Skorokhod embeddings, minimality and non-centred target distributions</div>	135 (3)	395-414	PROBABILITY THEORY AND RELATED FIELDS		0178-8051	2006-Jul-01			10.1007/s00440-005-0467-y				False		Hobson DG	False
	0109	22		334256	2		D	<div>Local martingales, bubbles and option prices</div>	9 (4)	477-492	FINANCE AND STOCHASTICS		0949-2984	2005-Oct-01			10.1007/s00780-005-0162-y				False		Hobson DG	False
	0109	22		334257	1		D	<div>Lace expansion for the Ising model</div>	272 (2)	283-344	COMMUNICATIONS IN MATHEMATICAL PHYSICS		0010-3616	2007-Jun-01			10.1007/s00220-007-0227-1				False
	0109	22		334257	2		D	<div>Critical points for spread-out self-avoiding walk, percolation and the contact process above the upper critical dimensions</div>	132 (3)	438-470	PROBABILITY THEORY AND RELATED FIELDS		0178-8051	2005-Jul-01			10.1007/s00440-004-0405-4				False		van der Hofstad R	True
	0109	22		334257	3		D	<div>Gaussian scaling for the critical spread-out contact process above the upper critical dimension</div>	9	710-769	ELECTRONIC JOURNAL OF PROBABILITY		1083-6489	2004-Oct-01		http://www.math.washington.edu/~ejpecp/include/getdoc.php?id=3184&article=1474&mode=pdf					False		van der Hofstad R	True
	0109	22		334258	1	2003	A	<div>Random Geometric Graphs.</div>		xiii, 330	OXFORD UNIVERSITY PRESS		0-19-850626-0					This monograph sets out a body of mathematical theory, for a finite graph G with n nodes placed randomly in Euclidean d-space and edges added to connect points that are r-close to each other, mainly asymptotics with r(n) becoming small as n grows. The relation to existing research is explained at the end of each chapter. Chapters 3, 6, 7, 10, 11, and 13 contain largely original results, some of w…			False
	0109	22		334258	2		D	<div>Random parking, sequential adsorption, and the jamming limit</div>	218 (1)	153-176	COMMUNICATIONS IN MATHEMATICAL PHYSICS		0010-3616	2001-Apr-01			10.1007/s002200100387				False
	0109	22		334258	3		D	<div>Multivariate spatial central limit theorems with applications to percolation and spatial graphs</div>	33 (5)	1945-1991	ANNALS OF PROBABILITY		0091-1798	2005-Sep-01			10.1214/009117905000000206				False
	0109	22		334258	4		D	<div>Exact and approximate results for deposition and annihilation processes on graphs</div>	15 (1B)	853-889	ANNALS OF APPLIED PROBABILITY		1050-5164	2005-Feb-01			10.1214/105051604000000765				False		Sudbury A	True
	0109	22		505169	1		D	<p>Probabilistic segmentation and intensity estimation for microarray images.</p>	7 (1)	85-99	Biostatistics		1465-4644	2006-Jan-01			10.1093/biostatistics/kxi042				False		Gottardo R	True	Murua A	True	Stephens M	True
	0109	22		505169	2		D	<p>First-order intrinsic autoregressions and the de Wijs process.</p>	92 (4)	909-920	BIOMETRIKA		0006-3444	2005-Dec-01			10.1093/biomet/92.4.909				False		Mondal D	True
	0109	22		505169	3		D	<p>A recursive algorithm for Markov random fields.</p>	89 (3)	724-730	BIOMETRIKA		0006-3444	2002-Sep-01			10.1093/biomet/89.3.724				False		Bartolucci F	True
	0109	22		334241	4		H	<p>Modelling the effects of air pollution on health using Bayesian Dynamic Generalised Linear Models</p>			Cornell University Library			2007-Oct-18		http://arxiv.org/pdf/0710.3473		This paper was accepted for publication in the journal Environmetrics on 2nd October 2007.			False		Lee D	False
	0157	22		18696	1		D	<p>Measuring gametic disequilibrium from multilocus data.</p>	157(1)	413-423	Genetics		0016-6731	2001-Jan-01						1	False		Balding D.J.	False
	0157	22		18696	2		D	<p>Implications for DNA identification arising from an analysis of Australian forensic databases.</p>	129 (2)	90-98	Forensic Science International		03790738	2002-Sep-01			10.1016/S0379-0738(02)00232-3			1	False		Balding D.J.	False	Chaseling, J	True
	0157	22		18696	3		D	<p>Linkage disequilibrium assessment via log-linear modelling of SNP haplotype frequencies.</p>	25	106-114	Genetic Epidemiology		10982272	2003-Sep-01			10.1111/J.1471-8286.2004.00616.x			1	False		Morris A.	False	Pedder A.D	False
	0157	22		18696	4		D	<p>Population genetic models can be used to study the evolution of the interacting behaviours of parents and their progeny</p>	72 (1)	67-76	Theoretical Population Biology		10960325	2007-Jan-01			10.1016/j.tpb.2006.12.002			1	False		R.N. Curnow	False
	0157	22		18698	1		D	<p>Equivalence of truncated count mixture distributions and mixtures of truncated count distributions.</p>	62	1207-1215	Biometrics		15410420	2006-Dec-01			10.1111/j.1541-0420.2006.00565.x			1	False		Kuhnert R.	True
	0157	22		18698	2		D	<p>A comparison of three different models for estimating relative risk in meta-analysis of clinical trials under unobserved heterogeneity</p>	26 (11)	2277-2296	Statistics in Medicine		10970258	2007-May-01			10.1002/sim.2710			1	False		Kuhnert R	True
	0157	22		18698	3		D	<p>Asymptotic normality in mixtures of power series distributions</p>	32 (1)	115-131	Scandinavian Journal of Statistics		14679469	2005-Mar-01			10.1111/j.1467-9469.2005.00418.x			1	False		Patilea V	True
	0157	22		18698	4		D	<p>Nonparametric maximum likelihood estimation of population size based on the counting distribution</p>	54 (4)	721-737	Journal of the Royal Statistical Society Series C (Applied Statistics)		14679876	2005-Aug-01			10.1111/j.1467-9876.2005.05324.x			1	False		Sch?n D	True
	0157	22		18715	1		D	<p>Comparing correlations of continuous observations from two independent populations using a sequential approach.</p>	25	4293-4310	Statistics in Medicine		1097-0258	2006-Dec-01			10.1002/sim.2676			1	False	1	Haars, G	True	Todd, S	False	Van Noord P.A.H.	True
	0157	22		18715	2		D	<p>A likelihood ratio approach to family based association studies with covariates.</p>	70	131-139	Annals of Human Genetics		1469-1809	2006-Jan-01			10.1111/j.1529-8817.2005.00189.x			1	False		Balding D.J	False	Vyse T.J	True	Whittaker J	False
	0157	22		18715	3		D	<p>Family-based association analysis with ordered categorical phenotypes, covariates and interactions.</p>	31	1-8	Genetic Epidemiology		10982272	2007-Jan-01			10.1002/gepi.20183			1	False		Balding D.J	False	Vyse T.J	True	Whittaker J	False
	0157	22		18715	4		D	<p>Design considerations in the sequential analysis of matched case-control data.</p>	24	853-867	Statistics in Medicine		1097-0258	2005-Mar-01			10.1002/sim.1968			1	False		Lucini M.M.	False	Todd, S	False	Whitehead J.	False
	0157	22		18716	1		D	<p>Consanguinity and the transmission/ disequilibrium test for allelic association.</p>	21 (1)	68-77	Genetic Epidemiology		10982272	2001-Jan-01			10.1002/gepi.1019			1	False		Bennett, S.	True
	0157	22		18716	2		D	<p>Repeated challenge with prion disease: The risk of infection and impact on incubation period.</p>	100	10960-10965	PNAS		1091-6490	2003-Sep-01			10.1073/pnas.1833677100			1	False		Gravenor, M.B.	True	McLean, A.R.	True	Stallard, N.	False
	0157	22		18716	3		D	Genetic biases in using "Mendelian randomisation" to compare transplantation with chemotherapy	34 (5)	1167-8	International Journal of Epidemiology		14643685	2005-Oct-01			10.1093/ije/dyi161			1	False
	0157	22		18716	4		D	<p>Estimating numbers of infectious units from serial dilution assays.</p>	55	15-30	J. Roy. Statist. Soc (C)		14679876	2006-Mar-01			10.1111/j.1467-9876.2005.00517.x			1	False		Gravenor, M.B.	True	Stallard, N.	False
	0157	22		18699	1		D	<p>Mid-trial design reviews for sequential clinical trials.</p>	20	165-176	Statistics in Medicine		1097-0258	2001-Jan-01			10.1002/1097-0258(20010130)20:2<165::AID-SIM649>3.3.CO;2-1			2	False	1	Todd S.	False	Whitehead A.	False	Whitehead J.	False
	0157	22		18699	2		D	<p>Statistical methods for ordered categorical data based on a constrained odds model.</p>	45	453-470	Biometrical Journal		1521-4036	2003-Jun-01			10.1002/bimj.200390025			2	False		Dark R.	False	Whitehead J.	False
	0157	22		18699	3		D	<p>Incorporating data received after a sequential trial has stopped into the final analysis: implementation and comparison of methods</p>	59 (3)	701-709	Biometrics		15410420	2003-Sep-01			10.1111/1541-0420.00081			2	False	1	Matsushita K	False	Sooriyarachchi MR	True	Whitehead J.	False
	0157	22		18699	4		D	<p>The sequential analysis of repeated binary responses: a score test for the case of three time points</p>	25	2196-2214	Statistics in Medicine		1097-0258	2006-Jul-01			10.1002/sim.2339			2	False		Sooriyarachchi, M.R.	True	Whitehead A.	False	Whitehead J.	False
	0157	22		18702	1		D	<p>Sequential designs for phase III clinical trials incorporating treatment selection.</p>	22	689-703	Statistics in Medicine		1097-0258	2003-Mar-01			10.1002/sim.1362			2	False		Stallard, N.	False
	0157	22		18702	2		D	<p>An adaptive approach to implementing bivariate group sequential clinical trial designs.</p>	13	605-619	Journal of Biopharmaceutical Statistics		1520-5711	2003-Nov-01			10.1081/BIP-120024197			2	False
	0157	22		18702	3		D	<p>A new clinical trial design combining phases 2 and 3: sequential designs with treatment selection and a change of endpoint.</p>	39	109-118	Drug Information Journal		0092-8615	2005-Apr-01						2	False		Stallard, N.	False
	0157	22		18702	4		D	Point estimates and confidence regions for sequential trials involving selection.	135	402-419	Journal of Statistical Planning and Inference		0378-3758	2005-Dec-01			10.1016/j.jspi.2004.05.006			2	False		Stallard, N.	False
	0157	22		18705	1		D	<p>Choosing the number of doses and the cohort size for phase I dose-escalation studies.</p>	39	125-138	Drug Information Journal		0092-8615	2005-May-01						2	False
	0157	22		18705	2		D	<p>Sequential genome-wide association studies for monitoring adverse events in clinical evaluation of new drugs</p>	25 (18)	3081-3092	Statistics in Medicine		10970258	2006-Jan-01			10.1002/sim.2499			2	False	1	Kelly P	False	Stallard N	True	Whitehead J	False
	0157	22		18705	3		D	<p>Easy to implement Bayesian mothods for dose-escalation studies in healthy volunteers</p>	2(1)	47-61	Biostatistics		1465-4644	2001-Mar-01			10.1093/biostatistics/2.1.47			2	False	1	Patterson S	True	Webber D	True	Whitehead, J.	False
	0157	22		18705	4		D	<p>An evaluation of Bayesian designs for dose-escalation studies in healthy volunteers.</p>	25	433-445	Statistics in Medicine		1097-0258	2006-Feb-01			10.1002/sim.2213			2	False	2	Mander, A.	True	Ritchie, S	True	Whitehead, J.	False
	0157	22		18695	1		D	<p>Combining ranks and scores to determine farmers' preferences for bean varieties in Southern Malawi.</p>	38 (1)	97-109	Experimental Agriculture		14694441	2002-Mar-01			10.1017/S0014479702000182			3	False		Lawson-McDowall, J.	True	Ritchie, J.M.	True
	0157	22		18695	2		D	<p>Methodological rigour in assessing participatory development.</p>	94 (2)	220-230	Agricultural Systems		0308521X	2007-May-01			10.1016/j.agsy.2006.08.009			3	False		Sultana, P	True	Thompson, P.	True
	0157	22		18695	3		D	<p>Patient satisfaction with consultations in ambulatory care settings in Sri Lanka</p>	4 (4)	125-131	Medicine Today		1357-4310	2006-Oct-01						3	False		De Silva, N	True	Mendis, K	True	Ramanayake, J.	True
	0157	22		18695	4	2005	C	<p>Multivariate methods for index construction</p>	Household Sample Surveys in Developing and Transition Countries, Chapter XVIII	367-387	United Nations	Peer reviewed United Nations Publication ST/ESA/STAT/SER.F/96	92-1-161481-3					The book chapter entitled ?Multivariate Methods for Index Construction? by Abeyasekera was the result of an invitation from the Department of Economics and Social Affairs of the United Nations Secretariat to contribute to their publication on ?Household Sample Surveys in Developing and Transition Countries?. This chapter was peer-reviewed once by two referees, it was then discussed (along with ot…		3	False
	0157	22		18700	1		D	<p>Bushmeat consumption and preferences of two ethnic groups in Bioko Island, West Africa.</p>	30	397-416	Human Ecology		1572-9915	2002-Sep-01			10.1023/A:1016524703607			3	False		Broad, G.	True	Fa, J.E.	True	Juste, J.	True
	0157	22		18700	2		D	<p>Dung and nest surveys: estimating decay rates.</p>	40	1102-1111	Journal of Applied Ecology		0021-8901	2003-Dec-01						3	False	1	Buckland, S.T	True	Laing, S.E.	True	Lambie, D.	True
	0157	22		18700	3		D	<p>Identifying important endemic areas using ecoregions: birds and mammals in the Indo-Pacific.</p>	38	91-101	Oryx		1365-3008	2004-Jan-01			10.1017/S0030605304000146			3	False		Fa, J.E.	True	Stanley Price, M.R.	True	Underwood, F.M	False
	0157	22		18700	4		D	<p>Inbreeding depression and founder diversity among captive and free-living populations of the endangered pink pigeon Columba mayeri.</p>	7	1-12	Animal Conservation		1367-9430	2004-Nov-01			10.1017/S1367943004001556			3	False	1	Groombridge, J.J.	True	Jones, C.G.	True	Swinnerton, K.J.	True
	0001	22		124834	1		D	<p>Influence analysis based on the case sensitivity function</p>	63(2)	307-323	Journal of the Royal Statistical Society, Series B		1467-9868	2001-Jan-01			10.1111/1467-9868.00287				False	0	Elenice Biazi	True	Guobing Lu	True	Richard A. Atkinson	True
	0001	22		124834	2		D	On preferred point geometry in statistics	102(2)	229-245	Journal of Statistical Planning and Inference		0378-3758	2002-Apr-01			10.1016/S0378-3758(01)00115-X				False	0	Paul Marriott	True	Mark Salmon	True
	0001	22		124834	3		D	Data-informed influence analysis	91(1)	125-140	Biometrika		1464-3510	2004-Jan-01			10.1093/biomet/91.1.125				False	0	Paul Marriott	True
	0001	22		124834	4		D	<p>Influence functions of two families of robust estimators under proportional scatter matrices</p>	15(3)	295-327	Statistical Methods and Applications		1613-981X	2007-Feb-01			10.1007/s10260-006-0029-1				False	0	Graciela Boente	True	Liliana Orellana	True
	0001	22		124835	1		D	<p>Estimation of the basic reproduction number for infectious diseases from age-stratified serological survey data</p>	50(3)	251-292	Journal of the Royal Statistical Society: Series C (Applied Statistics)		1467-9876	2001-Jan-01			10.1111/1467-9876.00233				False	0	M.N. Kanaan	False	N.J. Gay	True
	0001	22		124835	2		D	<p>Estimation of waning vaccine efficacy</p>	97(458)	389-397	Journal of the American Statistical Association		0162-1459	2002-Jun-01		http://www.ingentaconnect.com/content/asa/jasa/2002/00000097/00000458/art00003	10.1198/016214502760046943				False	0	M.N. Kanaan	False
	0001	22		124835	3		D	<p>Branching process models for surveillance of infectious diseases controlled by mass vaccination</p>	4(2)	279-295	Biostatistics		1468-4357	2003-Apr-01			10.1093/biostatistics/4.2.279				False	0	M.N. Kanaan	False	N.J. Gay	True
	0001	22		124835	4		D	Contact surface models for infectious diseases: estimation from serologic survey data	100(470)	370-379	Journal of the American Statistical Association		1537-274X	2005-Jun-01			10.1198/016214504000001754				False	0	Heather J. Whitaker	False
	0001	22		263959	1		D	Non-conjugate prior distribution assessment for multivariate normal sampling	63(1)	95-110	Journal of the Royal Statistical Society: Series B (Statistical Methodology)		1467-9868	2001-Jan-01			10.1111/1467-9868.00278				False	0	Shafeeqah A. Al-Awadhi	True
	0001	22		263959	2		D	A Simple Bayesian analysis of misclassified binary data with a validation substudy	58(2)	454-458	Biometrics		1541-0420	2002-Jun-01			10.1111/j.0006-341X.2002.00454.x				False	0	Gordon J. Prescott	True
	0001	22		263959	3		D	The distribution of the difference between two t-variates and application to a test for dissociations	91(4)	987-994	Biometrika		1464-3510	2004-Dec-01			10.1093/biomet/91.4.987				False	0	John R. Crawford	True
	0001	22		263959	4		D	<p>Statistical methods for eliciting probability distributions</p>	100(470)	680-701	Journal of the American Statistical Association		1537-274X	2005-Jun-01			10.1198/016214505000000105	This article has two main aims. One is to give a description of the complete prior elicitation process and associated issues, such as how to structure an elicitation session, feedback, overfitting, judging the quality of an assessed distribution, and whose opinion should be represented from a group elicitation. This overview partly reflects the authors? opinions and their considerable experience …			False	0	Anthony O'Hagan	True	Joseph B. Kadane	True
	0001	22		124837	1		D	The geometry of biplot scaling	91(3)	705-714	Biometrika		1464-3510	2004-Jan-01			10.1093/biomet/91.3.705				False	0
	0001	22		124837	2	2004	A	<p>Procrustes problems</p>		248	Oxford University Press		0198510586					This is the first research monograph published on the important topic of Procrustes analysis, on which Gower is a leading authority. Originating in factor matching problems, more recent developments arise from a growing number of fields of application, including the analysis of sensory data (the research area of the second author) and shape analysis. Procrustes problems are concerned with matchin…			False	0	Garmt B. Dijksterhuis	True
	0001	22		124837	3		D	A Synthesis of canonical variate analysis, generalised canonical correlation and Procrustes analysis	50(1)	107-134	Computational Statistics and Data Analysis		0167-9473	2006-Jan-10			10.1016/j.csda.2004.07.020				False	0	Sugnet Gardner	True	N.J. le Roux	True
	0001	22		124837	4		D	<p>Biplots of free-choice profile data in generalized orthogonal Procrustes analysis</p>	56(4)	445-458	Journal of the Royal Statistical Society: Series C (Applied Statistics)		1467-9876	2007-Aug-01			10.1111/j.1467-9876.2007.00586.x				False	0	Gillian M Arnold	True	Ni?l J Le Roux	True	Sugnet Gardner-Lubbe	True
	0001	22		263960	1		D	<p>On local likelihood density estimation</p>	30(5)	1480-1495	Annals of Statistics		0090-5364	2002-Oct-01			10.1214/aos/1035844984				False	0	B.U. Park	True	W.C. Kim	True
	0001	22		263960	2		D	A skew extension of the t distribution, with applications	65(1)	159-174	Journal of the Royal Statistical Society Series B (Statistical Methodology)		1467-9868	2003-Feb-01			10.1111/1467-9868.00378				False	0	M.J. Faddy	True
	0001	22		263960	3		D	Likelihood-based local linear estimation of the conditional variance function	99(465)	139-144	Journal of the American Statistical Association		1537-274X	2004-Mar-01			10.1198/016214504000000133				False	0	K. Yu	True
	0001	22		263960	4		D	<p>A Family of symmetric distributions on the circle</p>	100(472)	1422-1428	Journal of the American Statistical Association		1537-274X	2005-Dec-01			10.1198/016214505000000286				False	0	Arthur Pewsey	False
	0001	22		263961	1		D	<p>The orthogonally constrained regression revisited</p>	10(4)	746-771	Journal of Computational and Graphical Statistics		1061-8600	2001-Dec-01		http://www.ingentaconnect.com/content/asa/jcgs/2001/00000010/00000004/art00009	10.1198/106186001317243430				False	0	M.T. Chu	True
	0001	22		263961	2		D	A modified principal component technique based on the LASSO	12(3)	531-547	Journal of Computational and Graphical Statistics		1537-2715	2003-Sep-01			10.1198/1061860032148				False	0	I.T. Jolliffe	True	M. Uddin	True
	0001	22		263961	3		D	Projected gradient approach to the numerical solution of the SCoTLASS	50(1)	242-253	Computational Statistics and Data Analysis		0167-9473	2006-Jan-10			10.1016/j.csda.2004.07.017				False	0	Ian T. Jolliffe	True
	0001	22		263961	4		D	The Dynamical System Approach to Multivariate Data Analysis	15(3)	628-650	Journal of Computational and Graphical Statistics		1537-2715	2006-Sep-01			10.1198/106186006X130828				False	0
	0001	22		263962	1		D	Estimation of effective reproduction numbers for infectious diseases using serological survey data	4(4)	621-632	Biostatistics		1468-4357	2003-Oct-01			10.1093/biostatistics/4.4.621				False	0	C.P. Farrington	False
	0001	22		263962	2		D	Infections with varying contact rates: application to Varicella	60(3)	615-623	Biometrics		1541-0420	2004-Sep-01			10.1111/j.0006-341X.2004.00210.x				False	0	C. P. Farrington	False
	0001	22		263962	3		D	Semiparametric analysis of case series data	55(5)	553-594	Journal of the Royal Statistical Society: Series C (Applied Statistics)		1467-9876	2006-Nov-01			10.1111/j.1467-9876.2006.00554.x				False	0	C.P. Farrington	False
	0158	22		24105	1		D	<p>Identifying space-time disease clusters.</p>	91 (3)	291-299	Acta Tropica		0001706X	2004-Jun-01			10.1016/j.actatropica.2004.05.007				False
	0158	22		24105	2		D	<p>Sensitivity Analysis for Healthcare Models Fitted to Data by Statistical Methods</p>	5	275-281	Health Care Management Science		1386-9620	2002-Nov-01			10.1023/A:1020382123212				False
	0158	22		24105	3		D	<p>Predicting the outcomes of annual sporting contests.</p>	55 (2)	225-239	Journal of the Royal Statistical Society Series C (Applied Statistics)		14679876	2006-Mar-02			10.1111/j.1467-9876.2006.00525.x				False		P A Scarf	False
	0158	22		24105	4		D	<p>Using journal impact factors to correct for the publication bias of medical studies.</p>	62 (3)	785-792	Biometrics		0006341X	2006-Sep-01			10.1111/j.1541-0420.2005.00513.x				False		D Jackson	True
	0158	22		24110	1		D	<p>Mixed multivariate generalized linear models for assessing lower-limb arterial stenoses.</p>	20 (11)	1663-1679	Statistics in Medicine		02776715	2001-Jun-01			10.1002/sim.924				False		M A Cengiz	True
	0158	22		24110	2		D	<p>Bayesian enhanced strategic decision making for reliability.</p>	139 (1)	133-145	European Journal of Operational Research		03772217	2002-May-16			10.1016/S0377-2217(01)00177-1				False
	0158	22		24110	4		D	<p>Scheduling &#160;preventive maintenance for oil pumps using generalized proportional intensities models</p>	14 (6)	547-563	International Transactions in Operational Research		0969-6016	2007-Nov-01			10.1111/j.1475-3995.2007.00613.x				False		B M Alkali	True
	0158	22		24109	1		D	<p>Applications of a General Stable Law Regression Model</p>	33 (10)	1075-1084	Journal of Applied Statistics		0266-4763	2006-Dec-01			10.1080/02664760600746699				False		P J Laycock	True
	0158	22		24109	2		D	<p>The importance of recent scores in a forecasting model for professional golf tournaments.</p>	16 (2)	131-140	IMA Journal of Management Mathematics		1471678X	2005-Sep-01			10.1093/imaman/dpi005				False		D Forrest	False
	0158	22		24111	1		D	<p>Generalized non-stationary preventive maintenance model for deteriorating repairable systems.</p>	18 (5)	363-372	Quality and Reliability Engineering International		07488017	2002-Aug-01			10.1002/qre.483				False		J Jeon	True
	0158	22		24111	2		D	<p>The development of a hybrid intelligent maintenance optimisation system (HIMOS).</p>	52 (7)	762-778	Journal of the Operational Research Society		01605682	2001-Jul-01			10.1057/palgrave.jors.2601157				False		J Jeon	True
	0158	22		24111	3		D	<p>AI and OR in management of operations: &#160;history and trends.</p>	58 (1)	10-28	Journal of the Operational Research Society		01605682	2007-Jan-01			10.1057/palgrave.jors.2602132	This paper is a part of a concerted strategy to enhance the collaboration between the OR and AI research communities and to help define the future direction of research in the area of intelligent management systems in operations. This strategy involved organising European Conferences sponsored by the OR Society in 1997, 2001 and 2005. Subsequent conference proceedings and special issues of intern…			True		M H Rasmy	True	S Vadera	False
	0158	22		24111	4		D	<p>Analysis and design of returns policies from a supplier's perspective.</p>	58 (3)	391-401	Journal of the Operational Research Society		01605682	2007-Mar-01			10.1057/palgrave.jors.2602157				False		H Wang	True	W Wang	False
	0158	22		24106	1		D	<p>Use of individual and group seasonal indices in subaggregate demand forecasting</p>	58(12)	1660-1671	Journal of the Operational Research Society		01605682	2007-Dec-01			10.1057/palgrave.jors.2602310				False		J E Boylan	True
	0158	22		24112	1		D	<p>Block Replacement Policies for a Two-Component System with Failure Dependence.</p>	50 (1)	70-87	Naval Research Logistics		0894069X	2003-Feb-01			10.1002/nav.10051				False		M Deara	True
	0158	22		24112	2		D	<p>A fully subjective approach to modelling inspection maintenance.</p>	148(2)	410-425	European Journal of Operational Research		0377-2217	2003-Jul-16			10.1016/S0377-2217(02)00356-9				False		S Apeland	True
	0158	22		24112	3		D	<p>On reliability criteria and the implied cost of failure for a maintained component.</p>	89 (2)	199-207	Reliability Engineering & System Safety		09518320	2005-Aug-01			10.1016/j.ress.2004.08.019				False		A Al-Musrati	False	R Dwight	True
	0158	22		24112	4		D	<p>Asset replacement for an urban railway using a modified two-cycle replacement model.</p>	58	1123-1137	Journal of the Operational Research Society		0160-5682	2007-Sep-01			10.1057/palgrave.jors.2602288				False		A Chan	True	A McCusker	True	R Dwight	True
	0158	22		24113	1		D	<p>On the stock control performance of intermittent demand estimators.</p>	103 (1)	36-47	International Journal of Production Economics		09255273	2006-Sep-01			10.1016/j.ijpe.2005.04.004				False		J E Boylan	True
	0158	22		24113	2		D	<p>On the categorization of demand patterns.</p>	56 (5)	495-503	Journal of the Operational Research Society		01605682	2005-May-01			10.1057/palgrave.jors.2601841				False		J D Croston	True	J E Boylan	True
	0158	22		24113	3		D	<p>The accuracy of intermittent demand estimates.</p>	21 (2)	303-314	International Journal of Forecasting		01692070	2005-Apr-01			10.1016/j.ijforecast.2004.10.001	Croston's method (1972) is regarded as the standard approach to forecast intermittent demand requirements. The method has seen only in the last 4 years 30+ citations and is incorporated in best-selling forecasting and stock control software packages. Syntetos and Boylan (2005) proposed a new method that is theoretically and empirically superior to Croston's estimator (the Syntetos and Boylan appr…			False		J E Boylan	True
	0158	22		24113	4		D	<p>On the bias of intermittent demand estimates.</p>	71 (1-3)	457-466	International Journal of Production Economics		09255273	2001-May-06			10.1016/S0925-5273(00)00143-2				False		J E Boylan	True
	0158	22		24114	1		D	<p style=" margin-top: 0;">A&#160;Model to Predict the Residual Life of Aircraft Engines Based upon Oil Analysis Data</p>	52 (3)	276-284	Naval Research Logistics		0894069X	2005-Apr-01			10.1002/nav.20072				False		W Zhang	True
	0158	22		24114	2		D	<p>Solution algorithms for a nonhomogeneous multi-component inspection model.</p>	30 (1)	19-34	Computers & Operations Research		03050548	2003-Jan-01			10.1016/S0305-0548(01)00074-0				False		A H Christer	True
	0158	22		24114	4		D	<p>Modelling condition monitoring intervals: &#160;A hybrid of simulation and analytical approaches.</p>	54 (3)	273-282	Journal of the Operational Research Society		01605682	2003-Mar-01			10.1057/palgrave.jors.2601508				False
	0158	22		24107	1		D	<p style=" margin-top: 0;">Model-based scenarios for the epidemiology of HIV/AIDS: &#160;the consequences of highly active antiretroviral therapy</p>	17 (2)	119-150	System Dynamics Review		10991727	2001-Jun-01			10.1002/sdr.211				False		C A Roberts	False	Y Fang	True
	0158	22		24107	2		D	<p>Modelling the feedback effects of reconfiguring health services</p>	56 (6)	659-675	Journal of the Operational Research Society		01605682	2005-Jun-01			10.1057/palgrave.jors.2601862	This paper, which was awarded the OR Society's Goodeve Medal for the best paper in JORS in 2005, reports on the use of a system dynamics model to understand the causes of demand stimulation in the health service as a consequence of enhancing the capacity of a diagnostic facility - offering the service 'closer to home'. Whilst the demand stimulation phenomenon is known anecdotally, there have been…			False		K Taylor	True
	0158	22		24107	3	2007	C	<p>System Dynamics Advances Strategic Economic Transition Planning in a Developing Nation</p>	Complex Decision-Making: Theory and Practice	185-210	Springer	H. Quadrat-Ullah, M J Spector and P Davidsen	978-3-540-73664-6					This book chapter is a full account of the modelling work carried out for the government of Sarawak, East Malaysia. Apart from the Final Report itself, presentation in this form allows a far fuller account than would be permitted with a journal article. It is the product of a major research project conducted over the period 2003-05 and is a novel application since the adoption of system dynamics …			False
	0158	22		24107	4		E	<p>The Problem and Solutions in Using Delay Functions with Bifurcating Flows in System Dynamics Models</p>	Proceedings of the International Conference on Management Science & Engineering, Vol 1	835-844			7-5603-1855-X	2004-Aug-01				This paper describes a mathematical adjustment it is necessary to make in order to avoid an error in a certain clearly-defined system dynamics (SD) model formulation. This involves use of a delay in a resource flow, but in a situation where there are two outputs but only one input - a bifurcation in the flow. (Examples are: patients moving from one disease state to a later one, but some die and t…			False		Y Fang	True
	0158	22		24109	4		D	<p style=" margin-top: 0;">Anyone for Tennis (Betting)?</p>	13 (8)	751-768	The European Journal of Finance		1351-847X	2007-Dec-01			10.1080/13518470701705736				False		David Forrest	False
	0158	22		24109	3		D	<p style=" margin-top: 0;">Modelling soccer matches using bivariate discrete distributions with general dependence structure</p>	61 (4)	432-445	Statistica Neerlandica		14679574	2007-Nov-01			10.1111/j.1467-9574.2007.00368.x				False		Philip Scarf	False
	0158	22		24114	3		D	<p>A two-stage prognosis model in condition based maintenance</p>	182 (3)	1177-1187	European Journal of Operational Research		03772217	2007-Nov-01			10.1016/j.ejor.2006.08.047				False
	0158	22		162722	1		D	<p>Predicting stock returns and assessing prediction performance&#160;</p>	18	413-433	IMA Journal of Management Mathematics		1471-678X	2007-Oct-01			10.1093/imaman/dpm023				False		R Baker	False
	0158	22		24110	3		H	<p>A mathematical analysis of badminton scoring systems</p>			Journal of the Operational Research Society			2007-Nov-01		http://www.palgrave-journals.com/jors/journal/vaop/ncurrent/abs/2602528a.html	10.1057/palgrave.jors.2602528				False
	0126	22		795889	1		D	Estimation of the memory parameter by fitting fractionally-differenced autoregressive models	97	2101-2130	Journal of Multivariate Analysis		0047-259X	2006-Nov-01			10.1016/j.jmva.2006.01.003				False		Kokoszka PS	True	Giraitia L	True
	0126	22		795889	2		D	Frequency analysis of chaotic intermittency maps with slowly decaying correlations	17(1)	15-41	Statistica Sinica		1017-0405	2007-Jan-01							False		Holland MP	True
	0126	22		795889	3		D	<p>Approximations and limit theory for quadratic forms of linear processes</p>	117	71-95	Stochastic Processes and their Applications		0304-4149	2007-Jan-01			10.1016/j.spa.2006.05.015				False		Giraitis L	True	Kokoszka PS	True
	0126	22		795889	4		D	Inverse correlations for multiple time series and Gaussian random fields and measures of their linear determinism	1(4)	287-299	Journal of Mathematics and Statistics		1549-3644	2005-Oct-01							False		Ippoliti L	True
	0126	22		795890	1		D	Quantifying uncertainty associated with microbial count data: a Bayesian approach	61(2)	610-616	Biometrics		0006-341X	2005-Jun-01			10.1111/j.1541-0420.2005.030903.x				False	1	Clough HE	False	O'Neill PD	True	Robinson SE	False
	0126	22		795890	2		D	A stochastic SIS infection model incorporating indirect transmission	42(3)	726-737	Journal of Applied Probability		0021-9002	2005-Sep-01			10.1239/jap/1127322023				False
	0126	22		795890	3		D	<p>Optimal intervention for an epidemic model under parameter uncertainty</p>	205(2)	297-314	Mathematical Biosciences		0025-5564	2007-Feb-01			10.1016/j.mbs.2006.08.023				False		Green N	False
	0126	22		795890	4		D	Exact Bayesian inference and model slection for stochastic models of epidemics among a community of households	34(2)	2591274	Scandinavian Journal of Statistics		0303-6898	2007-Jun-01			10.1111/j.1467-9469.2006.00522.x				False		O'Neill PD	True
	0126	22		795891	1		D	Bicriteria optimization of a queue with a controlled input stream	48(1-2)	159-184	Queueing Systems		0257-0130	2004-Sep-01			10.1023/B:QUES.0000039892.03630.24				False
	0126	22		795891	2		D	Nonatomic total rewards Markov decision process with multiple criteria	273(1)	93-111	Journal of Mathematical Analysis and its Applications		0022-247X	2002-Sep-01			10.1016/S0022-247X(02)00213-5				False		Feinberg E	True
	0126	22		795891	3		D	Multicriteria impulsive control of jump Markov processes	60(1)	125-144	Mathematical Methods of Operations Research		14322994	2004-Sep-01			10.1007/s001860400355				False
	0126	22		795891	4		D	Neighbourhood search for constructing Pareto sets	65(2)	315-337	Mathematical Methods of Operations Research		1432-2994	2007-Apr-01			10.1007/s00186-006-0117-x				False		Dorini G	True	Di Pierro F	True	Savic D	True
	0126	22		795892	1		D	Uniform stability of autonomous linear stochastic functional differential equations in infinite dimensions	115(7)	1131-1165	Stochastic Processes and their Applications		0304-4149	2005-Jul-01			10.1016/j.spa.2005.02.006				False
	0126	22		795892	2		D	<p>Birth-death processes with disaster and instantaneous resurrection</p>	36(1)	267-292	Advances in Applied Probability		0001-8678	2004-Jan-01			10.1239/aap/1077134473				False		Chen AY	False	Rennolls K	True	Zhang HJ	True
	0126	22		795892	3		D	Birth-death processes with an instantaneous reflection barrier	40(1)	163-179	Journal of Applied Probability		0021-9002	2003-Jan-01			10.1239/jap/1044476833				False		Chen AY	False
	0126	22		795892	4		D	Robustness of pathwise stability of semilinear perturbed stochastic evolution equations	22(2)	251-274	Stochastic Analysis and Applications		0736-2994	2005-Jan-01			10.1081/SAP-120028589				False		Zou JZ	True
	0126	22		795894	1		D	Uniqueness criteria for continuous time Markov Chains with general transition structure	37(4)	1056-1074	Advances in Applied Probability		0001-8678	2005-Dec-01			10.1239/aap/1134587753				False		Pollett PK	True	Zhang H	True	Cains B	True
	0126	22		795894	2		D	The collision branching process	41(4)	1033-1048	Journal of Applied Probability		0021-9002	2004-Dec-01			10.1239/jap/1101840549				False		Pollett PK	True	Li J	True	Zhang H	True
	0126	22		795894	3		D	Markovian bulk-arriving queues with state-dependent control at idle time	36(2)	499-524	Advances in Applied Probability		0001-8678	2004-Jun-01			10.1239/aap/1086957583				False		Renshaw E	True
	0126	22		795894	4		D	Ergodicity and stability of generalised Markov branching processes with resurrection	39(4)	786-803	Journal of Applied Probability		0021-9002	2002-Dec-01			10.1239/jap/1037816019				False
	0160	22		977413	1		D	Mixture component-amount designs via projections, including orthogonally blocked designs	36(4)	413-431	Journal of Quality Technology		00224065	2004-Oct-01		http://www.asq.org/pub/jqt/past/vol36_issue4/JQT3604_06(413-431).pdf					False	0	Draper, NR	False
	0160	22		977413	2		D	Robustness of diallel cross designs to the loss of one or more observations.	47(1)	91-109	Computational Statistics and Data Analysis		01679473	2004-Aug-01		http://dx.doi.org/10.1016/j.csda.2003.10.020	10.1016/j.csda.2003.10.020				False	0	Mansson, R	False
	0160	22		977413	3		D	Mixture experiments: ILL-conditioning and quadratic model specification	44(3)	260-268	Technometrics		00401706	2002-Aug-01		http://dx.doi.org/10.1198/004017002188618446	10.1198/004017002188618446				False	0	Lewis, SM	False	Draper, NR	False	Dean, AM	False
	0160	22		977413	4		D	Robustness of balanced incomplete block designs to randomly missing observations	92(1-2)	283-296	Journal of Statistical Planning and Inference		03783758	2001-Jan-01		http://dx.doi.org/10.1016/S0378-3758(00)00147-6	10.1016/S0378-3758(00)00147-6				False	0	Mansson, R	False
	0160	22		977412	1		D	Online scheduling of a single machine to minimize total weighted completion time	29(3)	686-697	Mathematics of Operations Research		0364765X	2004-Aug-01		http://dx.doi.org/10.1287/moor.1040.0092	10.1287/moor.1040.0092				False	0	Anderson, EJ	True
	0160	22		977412	2		D	Rescheduling for new orders	52(3)	440-453	Operations Research		0030364X	2004-Jun-01		http://dx.doi.org/10.1287/opre.1030.0101	10.1287/opre.1030.0101				False	0	Hall, NG	True
	0160	22		977412	3		D	Supply chain scheduling: batching and delivery	51(4)	566-584	Operations Research		0030364X	2003-Jul-01		http://dx.doi.org/10.1287/opre.51.4.566.16106	10.1287/opre.51.4.566.16106				False	0	Hall, NG	True
	0160	22		977412	4		D	An iterated dynasearch algorithm for the single-machine total weighted tardiness scheduling problem	14(1)	52-67	INFORMS Journal on Computing		10919856	2002-Jan-15		http://dx.doi.org/10.1287/ijoc.14.1.52.7712	10.1287/ijoc.14.1.52.7712				False	0	van de Velde, SL	True	Congram, RK	False
	0160	22		977416	1		D	The probability of identification: applying ideas from forensic statistics to disclosure risk assessment	170(1)	195-212	Journal of the Royal Statistical Society: Series A (Statistics in Society)		09641998	2007-Jan-01		http://dx.doi.org/10.1111/j.1467-985X.2006.00457.x	10.1111/j.1467-985X.2006.00457.x				False	0
	0160	22		977416	2		D	A jackknife variance estimator for unequal probability sampling	67(1)	79-89	Journal of the Royal Statistical Society: Series B (Statistical Methodology)		13697412	2005-Feb-01		http://dx.doi.org/10.1111/j.1467-9868.2005.00489.x	10.1111/j.1467-9868.2005.00489.x				False	0	Berger, YG	False
	0160	22		977416	3		D	A measure of disclosure risk for microdata	64(4)	855-867	Journal of the Royal Statistical Society: Series B (Statistical Methodology)		14679868	2002-Oct-01		http://dx.doi.org/10.1111/1467-9868.00365	10.1111/1467-9868.00365				False	0	Elliot, MJ	True
	0160	22		977416	4		D	Variance estimation for a low income proportion	52(4)	457-468	Journal of the Royal Statistical Society, Series C (Applied Statistics)		14679876	2003-Oct-01		http://dx.doi.org/10.1111/1467-9876.00417	10.1111/1467-9876.00417				False	0	Berger, YG	False
	0160	22		977409	1		H	Uniformly balanced repeated measurements designs in the presence of subject dropout			University of Southampton, Southampton Statistical Sciences Research Institute		10170405	2006-Sep-06		http://eprints.soton.ac.uk/41843/		Accepted in final form by Statistica Sinica on 28 August 2006. The paper is available from Statistica Sinica's Website and also on ePrints.			False	0	Dean, AM	False	Majumdar, D	True
	0160	22		977409	2		D	Designs for generalized linear models with several variables and model uncertainty	48(2)	284-292	Technometrics		15372723	2006-May-01		http://www.ingentaconnect.com/content/asa/tech/2006/00000048/00000002/art00011?token=003c1553f02612f3f3b2c6a573d257025256a23442f533163762c745f50d	10.1198/004017005000000571				False	0	Eccleston, JA	False	Russell, KG	False	Woods, DC	False
	0160	22		977409	3		D	Detection of interactions in experiments on large numbers of factors	63(4)	633-672	Journal of the Royal Statistical Society: Series B (Statistical Methodology)		13697412	2001-Nov-01		http://dx.doi.org/10.1111/1467-9868.00304	10.1111/1467-9868.00304				False	0	Dean, AM	False
	0160	22		977409	4		D	Experiments for derived factors with application to hydraulic gear pumps	50(2)	155-170	Journal of the Royal Statistical Society: Series C (Applied Statistics)		00359254	2001-May-01		http://dx.doi.org/10.1111/1467-9876.00226	10.1111/1467-9876.00226				False	0	Please, CP	False	Sexton, CJ	False
	0160	22		977418	1		D	Markov chain Monte Carlo exact inference for binomial and multinomial logistic regression models	13(2)	169-177	Statistics and Computing		09603174	2003-Apr-01		http://dx.doi.org/10.1023/A:1023212726863	10.1023/A:1023212726863				False	0	McDonald, JW	False	Forster, JJ	False
	0160	22		977418	2		D	Power of edge exclusion tests in graphical Gaussian models	92(1)	173-182	Biometrika		00063444	2005-Mar-01		http://dx.doi.org/10.1093/biomet/92.1.173	10.1093/biomet/92.1.173				False	0	McDonald, JW	False	Salgueiro, MF	True
	0160	22		977418	3		D	Joint regression and association modeling of longitudinal ordinal data	59(4)	795-803	Biometrics		0006341X	2003-Dec-01		http://dx.doi.org/10.1111/j.0006-341X.2003.00093.x	10.1111/j.0006-341X.2003.00093.x				False	0	McDonald, JW	False	Jokinen, J	True	Ekholm, A	True
	0160	22		977418	4		D	Interval estimation for log-linear models with one variable subject to non-ignorable non-response	66(2)	357-368	Journal of the Royal Statistical Society: Series B (Methodological)		13697412	2004-May-01		http://dx.doi.org/10.1111/j.1369-7412.2003.04973.x	10.1111/j.1369-7412.2003.04973.x				False	0	Clarke, PS	True
	0160	22		977410	1		D	Simulation-based simultaneous confidence bands in multiple linear regression with predictor variables constrained in intervals	14(2)	459-484	Journal of Computational and Graphical Statistics		15372715	2005-Jun-01		http://dx.doi.org/10.1198/106186005X47408	10.1198/106186005X47408				False	0	Zhang, Y	True	Donnelly, J	False	Jamshidian, M	True
	0160	22		977410	2		D	Multiple comparison of several linear regression models	99(466)	395-403	Journal of the American Statistical Association		01621459	2004-Jun-01		http://dx.doi.org/10.1198/016214504000000395	10.1198/016214504000000395				False	0	Zhang, Y	True	Jamshidian, M	True
	0160	22		977410	3		D	Minimum area confidence set optimality for confidence bands in simple linear regression	102(477)	181-190	Journal of the American Statistical Association		01621459	2007-Mar-01		http://dx.doi.org/10.1198/016214506000001301	10.1198/016214506000001301				False	0	Hayter, AJ	True
	0160	22		977410	4		D	A nonparametric two-sample test of the failure function with interval censoring case 2	88(3)	677-686	Biometrika		00063444	2001-Oct-01		http://dx.doi.org/10.1093/biomet/88.3.677	10.1093/biomet/88.3.677				False	0	Zhan, Y	True	Zhang, Y	True
	0160	22		977405	1		H	Bayesian model determination for multivariate ordinal and binary data					01679473	2007-Sep-21		http://dx.doi.org/10.1016/j.csda.2007.09.008	10.1016/j.csda.2007.09.008				False	0	Webb, EL	True
	0160	22		977405	2		D	Bayesian variable and link determination for generalised linear models	111(1-2)	165-180	Journal of Statistical Planning and Inference		03783758	2003-Feb-01		http://dx.doi.org/10.1016/S0378-3758(02)00298-7	10.1016/S0378-3758(02)00298-7				False	0	Dellaportas, P	True	Ntzoufras, I	True
	0160	22		977405	3		D	On Bayesian model and variable selection using MCMC	12(1)	27-36	Statistics and Computing		09603174	2002-Jan-01		http://dx.doi.org/10.1023/A:1013164120801	10.1023/A:1013164120801				False	0	Ntzoufras, I	True	Dellaportas, P	True
	0160	22		977405	4		D	Bayesian disclosure risk assessment: predicting small frequencies in contingency tables	56(5)	551-570	Journal of the Royal Statistical Society: Series C (Applied Statistics)		00359254	2007-Nov-01		http://dx.doi.org/10.1111/j.1467-9876.2007.00591.x	10.1111/j.1467-9876.2007.00591.x				False	0	Webb, EL	True
	0160	22		977411	1		D	Multi-level modelling under informative sampling	93(4)	943-959	Biometrika		14643510	2006-Dec-01		http://dx.doi.org/10.1093/biomet/93.4.943	10.1093/biomet/93.4.943				False	0	Da Silva Moura, FA	True	Do Nascimento Silva, PL	False
	0160	22		977411	2		D	Small-area estimation with state-space models subject to benchmark constraints	101(476)	1387-1397	Journal of the American Statistical Association		01621459	2006-Dec-01		http://dx.doi.org/10.1198/016214506000000591	10.1198/016214506000000591				False	0	Tiller, R	True
	0160	22		977411	3		D	Bootstrap approximation to prediction MSE for state-space models with estimated parameters	26(6)	893-916	Journal of Time Series Analysis		01439782	2005-Nov-01		http://dx.doi.org/10.1111/j.1467-9892.2005.00448.x	10.1111/j.1467-9892.2005.00448.x				False	0	Tiller, R	True
	0160	22		977411	4		H	Small area estimation under informative probability sampling of areas and within the selected areas					01621459	2007-Nov-12		http://eprints.soton.ac.uk/48099/		Accepted in final form by the Journal of the American Statistical Association on 9 July 2007 (available on ePrints) and scheduled for publication in paper form in December 2007.			False	0	Sverchkov, M	True
	0160	22		977399	1		D	Dependence in the 2001 one-number census project	169(4)	883-902	Journal of the Royal Statistical Society: Series A (Statistics in Society)		1467985X	2006-Oct-01		http://dx.doi.org/10.1111/j.1467-985X.2006.00431.x	10.1111/j.1467-985X.2006.00431.x				False	0	Diamond, I	False	Abbott, O	True
	0160	22		977399	2		D	Determinants of current contraceptive use and method choice in Mongolia	39(6)	801-817	Journal of Biosocial Science		00219320	2007-Nov-01		http://dx.doi.org/10.1017/S0021932007002003	10.1017/S0021932007002003				False	0	Gereltuya, A	True	Falkingham, J	False
	0160	22		977399	3		D	A comparison of univariate and multivariate multilevel models for repeated measures using uptake of antenatal care in Uttar Pradesh	167(4)	597-611	Journal of the Royal Statistical Society: Series A (Statistics in Society)		09641998	2004-Nov-01		http://dx.doi.org/10.1111/j.1467-985X.2004.00602.x	10.1111/j.1467-985X.2004.00602.x				False	0	Smith, PWF	False	Griffiths, PL	True
	0160	22		977399	4		D	A controlled donor imputation system for a one-number census	165(3)	495-522	Journal of the Royal Statistical Society: Series A (Statistics in Society)		09641998	2002-Oct-01		http://dx.doi.org/10.1111/1467-985X.00250	10.1111/1467-985X.00250				False	0	Chambers, R	False	Steele, F	True
	0160	22		977406	1		D	Improving the cost-effectiveness of Chlamydia screening with targeted screening strategies	57(12)	1400-1412	Journal of the Operational Research Society		01605682	2006-Dec-01		http://dx.doi.org/10.1057/palgrave.jors.2602134	10.1057/palgrave.jors.2602134				False	0	Harindra, V	True	Brailsford, SC	False	Evenden, D	True
	0160	22		977406	2		D	Mathematical models for the early detection and treatment of colorectal cancer	8(2)	101-109	Health Care Management Science		13869620	2005-May-01		http://dx.doi.org/10.1007/s10729-005-0393-7	10.1007/s10729-005-0393-7				False	0	Jones, S	True
	0160	22		977406	3		D	A systems modelling approach for the prevention and treatment of diabetic retinopathy	150(1)	81-91	European Journal of Operational Research		03772217	2003-Oct-01		http://dx.doi.org/10.1016/S0377-2217(02)00787-7	10.1016/S0377-2217(02)00787-7				False	2	Shelgikar, K	True	Yajnik, C	True	Shahani, A	False
	0160	22		977406	4		D	A framework for operational modelling of hospital resources	5(3)	165-173	Health Care Management Science		13869620	2002-Aug-01		http://dx.doi.org/10.1023/A:1019767900627	10.1023/A:1019767900627				False	0
	0160	22		977421	1		D	Local search algorithms for the min-max loop layout problem	53(10)	1109-1117	Journal of the Operational Research Society		01605682	2002-Oct-01		http://dx.doi.org/10.1057/palgrave.jors.2601269	10.1057/palgrave.jors.2601269				False	0	Potts, CN	False	Bennell, JA	False
	0160	22		977421	2		D	Heuristics for a coupled-operation scheduling problem	58(10)	1375-1388	Journal of the Operational Research Society		01605682	2007-Oct-01		http://dx.doi.org/10.1057/palgrave.jors.2602272	10.1057/palgrave.jors.2602272				False	0	Potts, CN	False
	0160	22		977403	1		D	Using data augmentation to correct for nonignorable nonresponse when surrogate data are available: an application to the distribution of hourly pay	169(3)	605-623	Journal of the Royal Statistical Society: Series A (Statistics in Society)		09641998	2006-Jul-01		http://dx.doi.org/10.1111/j.1467-985X.2006.00398.x	10.1111/j.1467-985X.2006.00398.x				False	0	Skinner, C	False
	0160	22		977397	1		D	Adjusted jackknife for imputation under unequal probability sampling without replacement	68(3)	531-547	Journal of the Royal Statistical Society: Series B (Statistical Methodology)		13697412	2006-Jun-01		http://dx.doi.org/10.1111/j.1467-9868.2006.00555.x	10.1111/j.1467-9868.2006.00555.x				False	0	Rao, JNK	True
	0160	22		977397	2		D	Variance estimation for measures of change in probability sampling [Estimation de la variance de mesures de changement pour des ?chantillons probabilistes]	32(4)	451-467	Canadian Journal of Statistics [La revue canadienne de statistique]		03195724	2004-Dec-01							False	0
	0160	22		977397	3		H	A jackknife variance estimator for unistage stratified samples with unequal probabilities					00063444	2007-Jul-12		http://eprints.soton.ac.uk/44059/		Accepted in final form by Biometrika on 16 May 2007 (available on e-Prints) and is scheduled for publication in paper form in December 2007.			False	0
	0160	22		977397	4		D	Variance estimation with Chao's sampling scheme	127(1-2)	253-277	Journal of Statistical Planning and Inference		03783758	2005-Jan-01		http://dx.doi.org/10.1016/j.jspi.2003.08.014	10.1016/j.jspi.2003.08.014				False	0
	0160	22		977400	1		D	Analysis of distributions in factorial experiments	14(4)	1085-1103	Statistica Sinica		10170405	2004-Oct-01							False	0	Jones, OD	True
	0160	22		977400	2		D	Threshold estimation in the log-gamma model	119(2)	241-262	Journal of Statistical Planning and Inference		03783758	2004-Feb-01		http://dx.doi.org/10.1016/S0378-3758(02)00486-X	10.1016/S0378-3758(02)00486-X				False	0
	0160	22		977400	3		D	Validation of trace-driven simulation models: bootstrap tests	47(11)	1533-1538	Management Science		00251909	2001-Nov-01		http://dx.doi.org/10.1287/mnsc.47.11.1533.10255	10.1287/mnsc.47.11.1533.10255				False	0	Kleijnen, JPC	True	Bettonvil, B	True
	0160	22		977400	4		D	The consistency of estimators in finite mixture models	28(4)	603-616	Scandinavian Journal of Statistics		03036898	2001-Dec-01		http://dx.doi.org/10.1111/1467-9469.00257	10.1111/1467-9469.00257				False	0	Liu, WB	False
	0160	22		977422	1		D	Designing experiments under random contamination with application to polynomial spline regression	15(3)	619-633	Statistica Sinica		10170405	2005-Jul-01							False	0
	0160	22		977414	1		H	High-resolution space-time ozone modeling for assessing trends					01621459	2007-Nov-12		http://eprints.soton.ac.uk/48123/		Accepted in final form by the Journal of the American Statistical Association on 17 August 2007 (available in ePrints) and scheduled for publication in paper form in December 2007.			False	0	Holland, DM	True	Gelfand, AE	True
	0160	22		977414	2		D	A Bayesian kriged Kalman model for short-term forecasting of air pollution levels.	54(1)	223-244	Journal of the Royal Statistical Society: Series C (Applied Statistics)		00359254	2005-Jan-01		http://dx.doi.org/10.1111/j.1467-9876.2005.00480.x	10.1111/j.1467-9876.2005.00480.x				False	0	Mardia, KV	True
	0160	22		977414	3		D	A new class of multivariate skew distributions with applications to Bayesian regression models	31(2)	129-150	The Canadian Journal of Statistics		03195724	2003-Apr-01		http://dx.doi.org/10.2307/3316064	10.2307/3316064				False	0	Branco, MD	True	Dey, DK	True
	0160	22		977414	4		D	A Bayesian method of sample size determination with practical applications	169(2)	235-253	Journal of the Royal Statistical Society: Series A (Statistics in Society)		09641998	2006-Mar-01		http://dx.doi.org/10.1111/j.1467-985X.2006.00408.x	10.1111/j.1467-985X.2006.00408.x				False	0	Smith, TMF	False
	0160	22		977401	1		D	Optimal pricing for perishable products	166(1)	246-254	European Journal of Operational Research		03772217	2005-Oct-01		http://dx.doi.org/10.1016/j.ejor.2004.02.015	10.1016/j.ejor.2004.02.015				False	0	Cheng, RCH	False	Anjos, MF	False
	0160	22		977423	1		D	Convergence analysis of sample average approximation methods for a class of stochastic mathematical programs with equality constraints	32(3)	648-668	Mathematics of Operations Research		0364765X	2007-Aug-01		http://dx.doi.org/10.1287/moor.1070.0260	10.1287/moor.1070.0260				False	0	Meng, F	True
	0160	22		977423	2		D	An MPCC approach for stochastic Stackelberg-Nash-Cournot equilibrium	54(1)	27-57	Optimization		02331934	2005-Feb-01		http://dx.doi.org/10.1080/02331930412331323863	10.1080/02331930412331323863				False	0
	0160	22		977423	3		D	Nash equilibria in electricity markets with discrete prices	60(2)	215-238	Mathematical Methods of Operations Research		14322994	2004-Oct-01		http://dx.doi.org/10.1007/s001860400364	10.1007/s001860400364				False	0	Anderson, EJ	True
	0160	22		977423	4		D	Necessary and sufficient conditions for optimal offers in electricity markets	41(4)	1212-1228	SIAM Journal on Control and Optimization		03630129	2002-Jul-01		http://dx.doi.org/10.1137/S0363012900367801	10.1137/S0363012900367801				False	0	Anderson, EJ	True
	0160	22		977402	1		D	Kernel ellipsoidal trimming	52(1)	309-324	Computational Statistics and Data Analysis		01679473	2007-Mar-24		http://dx.doi.org/10.1016/j.csda.2007.03.020	10.1016/j.csda.2007.03.020	O. Dolya publishes under the anglicised version of his name as A. N. Dolia.			False	0	Titterington, DM	True	Shawe-Taylor, JS	True	Harris, CJ	False
	0160	22		977419	2		D	An iterative sequential heuristic procedure to a real-life 1.5-dimensional cutting stock problem	175(3)	1870-1889	European Journal of Operational Research		03772217	2006-Dec-16		http://dx.doi.org/10.1016/j.ejor.2004.10.034	10.1016/j.ejor.2004.10.034				False	0	Bennell, JA	False	Nie, YY	True	Chu, CB	True
	0160	22		977415	1		H	Assessing identification risk in survey microdata using log-linear models					01621459	2007-Nov-12		http://eprints.soton.ac.uk/48103/		Accepted in final form on 6 June 2007 by the Journal of the American Statistical Association and available on ePrints.			False	0	Skinner, C	False
	0160	22		977417	1		H	Dynamic pricing of airline tickets with competition					14769360	2007-May-23		http://dx.doi.org/10.1057/palgrave.jors.2602425	10.1057/palgrave.jors.2602425				False	0	Cheng, RCH	False	Currie, CSM	False
	0160	22		977398	1		D	Optimal designs for dose-response models with restricted design spaces	101(474)	747-759	Journal of the American Statistical Association		01621459	2006-Jun-01		http://dx.doi.org/10.1198/016214505000001087	10.1198/016214505000001087				False	0	Zhu, W	True	Dette, H	True
	0160	22		977408	1		D	Bayesian analysis of an inverse Gaussian correlated frailty model	51(11)	5317-5326	Computational Statistics & Data Analysis		01679473	2007-Jul-15		http://dx.doi.org/10.1016/j.csda.2006.09.026	10.1016/j.csda.2006.09.026				False	0	Meshkani, MR	True	Kheiri, S	True
	0160	22		977408	2		D	A parametric model for the interval censored survival times of Acacia Mangium plantation in a spacing trial	33(10)	1067-1064	Journal of Applied Statistics		02664763	2006-Dec-01		http://dx.doi.org/10.1080/02664760600746616	10.1080/02664760600746616				False	0	Lapongan, J	True	Abd Kudus, K	True
	0160	22		977408	3		D	Detection of frailty in Weibull lifetime data using outlier tests	74(1)	15-23	Journal of Statistical Computation and Simulation		00949655	2004-Jan-01		http://dx.doi.org/10.1080/0094965031000104305	10.1080/0094965031000104305				False	0	Caroni, C	True
	0160	22		977408	4		D	Parametric accelerated failure time models with random effects and an application to kidney transplant survival	23(20)	3177-3192	Statistics in Medicine		10970258	2004-Oct-30		http://dx.doi.org/10.1002/sim.1876	10.1002/sim.1876				False	0	Lambert, P	True	Collett, D	True	Johnson, R	True
	0160	22		977420	1		H	On the equivalence of three estimators for dispersion effects in unreplicated two-level factorial designs					03783758	2007-May-23		http://dx.doi.org/10.1016/j.jspi.2007.05.026	10.1016/j.jspi.2007.05.026				False	0
	0160	22		977407	1		H	Local and global lifted cover inequalities for the 0-1 multidimensional knapsack problem					03772217	2007-Feb-20		http://dx.doi.org/10.1016/j.ejor.2007.01.032	10.1016/j.ejor.2007.01.032				False	0	Letchford, AN	True
	0160	22		977396	1		D	Convergence of the stochastic mesh estimator for pricing Bermudan options	7(4)	73-91	Journal of Computational Finance		14601559	2004-Jul-01							False	0	Matzinger, H	True
	0160	22		977396	2		D	Modeling daily arrivals to a telephone call center	50(7)	896-908	Management Science		00251909	2004-Jul-01		http://dx.doi.org/10.1287/mnsc.1040.0236	10.1287/mnsc.1040.0236				False	0	Deslauriers, A	True	L'Ecuyer, P	True
	0160	22		977396	3		D	Efficient Monte Carlo and quasi-Monte Carlo option pricing under the variance gamma model	52(12)	1930-1944	Management Science		00251909	2006-Dec-01		http://dx.doi.org/10.1287/mnsc.1060.0575	10.1287/mnsc.1060.0575				False	0	L'Ecuyer, P	True
	0160	22		977396	4		H	Staffing multi-skill call centers via search methods and a performance approximation					0740817X	2007-Nov-12		http://eprints.soton.ac.uk/48882/		Accepted in final form by the Transactions of the Institute of Industrial Engineers on 10 September 2007 available from e-Prints at http://eprints.soton.ac.uk/48882/01/lossdelay.pdf			False	0	L'Ecuyer, P	True	Chan, W	True
	0160	22		977404	1		D	Generalized Goal Programming: polynomial methods and applications	93(2)	281-303	Mathematical Programming		00255610	2002-Dec-01		http://dx.doi.org/10.1007/s10107-002-0303-4	10.1007/s10107-002-0303-4				False	0	Carrizosa, E	True
	0160	22		977404	2		D	Gap-free computation of pareto-points by quadratic scalarizations	59(1)	69-89	Mathematical Methods of Operations Research		14322994	2004-Feb-01		http://dx.doi.org/10.1007/s001860300316	10.1007/s001860300316				False	0
	0160	22		977404	3		D	Multicriteria approach to bilevel optimization	131(2)	209-225	Journal of Optimization Theory and Applications		00223239	2006-Nov-01		http://dx.doi.org/10.1007/s10957-006-9136-2	10.1007/s10957-006-9136-2				False	0	Vicente, LN	True
	0160	22		977404	4		D	An efficient interior-point method for convex multicriteria optimization problems	31(4)	825-845	Mathematics of Operations Research		0364765X	2006-Nov-01		http://dx.doi.org/10.1287/moor.1060.0221	10.1287/moor.1060.0221				False	0
	0139	22		326207	1		D	Optimality of Neighbor-balanced Designs for Total Effects	32(4)	1650-1661	The Annals of Statistics		0090-5364	2004-Aug-01			10.1214/009053604000000481				False	0	Druilhet	True
	0139	22		326207	2		D	On optimal crossover designs when carryover effects are proportional to direct effects	93(3)	613-625	Biometrika		0006-3444	2006-Sep-01			10.1093/biomet/93.3.613				False	0	Kunert	True
	0139	22		326207	3		D	Multiple Randomizations (with discussion)	68(4)	571-609	Journal of the Royal Statistical Society, Series B		1369-7412	2006-Sep-01			10.1111/j.1467-9868.2006.00557.x				False	0	Brien	True
	0139	22		326207	4		D	Designs for two-colour microarray experiments	56(4)	365-394	Applied Statistics		0035-9254	2007-Aug-01			10.1111/j.1467-9876.2007.00582.x				False	0
	0139	22		326205	1		D	Comparison of Two Design Optimality Criteria Applied to a Nonlinear Model	14(4)	909-930	Journal of Biopharmaceutical Statistics		1054-3406	2004-Apr-01			10.1081/BIP-200035458				False	0	Wright	False
	0139	22		326205	2		D	Non-linear design problem in a chemical kinetic model with non-constant error variance	128(2)	633-648	Journal of Statistical Planning and Inference		0378-3758	2005-Feb-01			10.1016/j.jspi.2003.12.010				False	0	Wright	False
	0139	22		326205	3		D	T-optimum designs for discrimination between two multiresponse dynamic models	67(1)	3-18	Journal of the Royal Statistical Society, Series B		1369-7412	2005-Feb-01			10.1111/j.1467-9868.2005.00485.x				False	0	Ucinski	True
	0139	22		326205	4		D	Optimum experimental designs for dynamic systems in the presence of correlated errors	51	5644-5661	Computational Statistics and Data Analysis		0167-9473	2007-Aug-01			10.1016/j.csda.2007.05.030				False	0	Patan	True
	0139	22		326204	1		D	Multistratum Response Surface Designs	43(1)	25-33	Technometrics		0040-1706	2001-Feb-01			10.1198/00401700152404291				False	0	Trinca	True
	0139	22		326204	2		D	A general method of constructing E(s^2)-optimal supersaturated designs	63	621-632	Journal of the Royal Statistical Society, Series B		1369-7412	2001-Mar-01			10.1111/1467-9868.00303				False	0	Butler	True	Mead	True	Eskridge	True
	0139	22		326204	3		D	Planning Incomplete Block Experiments When Treatments Are Genetically Related	59(2)	375-381	Biometrics		0006-341X	2003-Jun-01			10.1111/1541-0420.00044				False	0	Bueno Filho	True
	0139	22		326204	4		D	Response Surface Designs for Experiments in Bioprocessing	62(2)	323-331	Biometrics		0006-341X	2006-Jun-01			10.1111/j.1541-0420.2005.00444.x				False	0
	0139	22		326206	1		D	Nested balanced incomplete block designs	231(1-3)	351-389	Discrete Mathematics		0012-365X	2001-Mar-01			10.1016/S0012-365X(00)00332-0				False	0	Morgan	True	Rees	True
	0139	22		326206	2		D	Types of factor in experiments	95(1-2)	269-282	Journal of Statistical Planning and Inference		0378-3758	2001-May-01			10.1016/S0378-3758(00)00294-9				False	0
	0139	22		326206	3		D	Round-dance neighbour designs from terraces	266(1-2)	69-86	Discrete Mathematics		0012-365X	2003-May-01			10.1016/S0012-365X(02)00799-9				False	0	BAILEY	False	Ollis	False
	0139	22		326206	4		D	Some power-sequence terraces for Z_pq with as few segments as possible	293(1-3)	29-59	Discrete Mathematics		0012-365X	2005-Apr-01			10.1016/j.disc.2004.08.020				False	0	Anderson	True
	0139	22		326208	1		D	Modelling Overdispersion for Complex Survey Data	69(3)	373-384	International Statistical Review		0306-7734	2001-Dec-01			10.1111/j.1751-5823.2001.tb00464.x				False	0	Molina	True	Smith	True
	0139	22		326208	2		D	Exact linear unbiased estimation in survey sampling (with discussion)	102(1)	25-38	Journal of Statistical Planning and Inference		0378-3758	2002-Mar-01			10.1016/S0378-3758(00)00325-6				False	0	Smith	True
	0139	22		326208	3		D	Domains of study and poststratification	136(9)	3307-3317	Journal of Statistical Planning and Inference		0378-3758	2006-Sep-01			10.1016/j.jspi.2004.12.010				False	0	Smith	True
	0139	22		326208	4		D	Design based properties of linear calibrated estimators of a finite population total	75	218-223	International Statistical Review		0306-7734	2007-Aug-01			10.1111/j.1751-5823.2007.00013.x				False	0	Smith	True
	0139	22		326209	1		D	Bayesian inference for some Lanchester combat laws	148(1)	152-165	European Journal of Operational Research		0377-2217	2003-Jul-01			10.1016/S0377-2217(02)00462-9				False	0	Wiper	True	Young	True
	0139	22		326209	2	2003	C	<p>Outlier Robust Estimation of a Finite Population Total</p>	Bayesian Statistics 7	631-639	Oxford University Press (Oxford)	J.M. Bernardo, A P. Dawid, J.O. Berger, M. West, D. Heckerman, M.J. Bayarri, A.F.M. Smith	0-19-852615-6					This paper was fully refereed and was presented at the conference as a poster. There were 50 contributed presentations and 290 posters at the conference. Of these, 10 presented orally and 21 posters were published in the proceedings, selected through the refereeing process. This paper presents a Bayesian approach to estimating a finite population total when the mean of the sample values is assume…			False	0	Sugden	False
	0139	22		326209	3		D	<p>Bayes Methods for outliers in binomial samples</p>	34	351-366	Communications in Statistics - Theory and Methods		0361-0926	2005-Jan-01			10.1081/STA-200047475				False	0	Sothinathan	False
	0139	22		326209	4		D	The effect of observations on Bayesian choice of an autoregressive model	27(1)	41-50	Journal of Time Series Analysis		0143-9782	2006-Jan-01			10.1111/j.1467-9892.2005.00449.x				False	0	Young	True
	0139	22		326203	1		D	Bias calculations for adaptive urn designs	20(3)	91-116	Sequential Analysis		0747-4946	2001-Aug-01			10.1081/SQA-100106051				False	0	Ivanova	True
	0139	22		326203	2		D	Corrected confidence sets for sequentially designed experiments: examples	21(4)	191-218	Sequential Analysis		0747-4946	2002-Apr-01			10.1081/SQA-120016300				False	0	Woodroofe	True
	0139	22		326203	3		D	Corrected confidence intervals for adaptive nonlinear regression models	130(1-2)	63-83	Journal of Statistical Planning and Inference		0378-3758	2005-Mar-01			10.1016/j.jspi.2004.02.020				False	0	Woodroofe	True
	0139	22		326203	4		D	A comparison of adaptive allocation rules for group-sequential binary response clinical trials	26	1937-1954	Statistics in Medicine		0277-6715	2007-Apr-01			10.1002/sim.2693				False	0	Morgan	True
	0139	22		514747	1		D	Optimal paired comparison designs for first-order interactions	37(5)	373-386	Statistics		0233-1888	2003-Sep-01			10.1080/0233188031000154812				False	0	Grasshoff	True	Holling	True	Schwabe	True
	0139	22		514747	2		D	Optimal designs for main effects in linear paired comparison models	126(1)	361-376	Journal of Statistical Planning and Inference		0378-3758	2004-Nov-01			10.1016/j.jspi.2003.07.005				False	0	Grasshoff	True	Holling	True	Schwabe	True
	0139	22		514747	3		D	Optimal Designs for Asymmetric Linear Paired Comparisons with a Profile Strength Constraint	64(1)	109-119	Metrika		0026-1335	2006-Aug-01			10.1007/s00184-006-0038-y				False	0	Holling	True	Grasshoff	True	Schwabe	True
	0139	22		514747	4		D	<p>Design optimality in multi-factor generalized linear models in the presence of an unrestricted quantitative factor</p>	137(12)	3882-3893	Journal of Statistical Planning and Inference		0378-3758	2007-Dec-01			10.1016/j.jspi.2007.04.007				False	0	Grasshoff	True	Holling	True	Schwabe	True
	0139	22		590222	1		D	Analyzing Variety by Environment Data Using Multiplicative Mixed Models and Adjustments for Spatial Field Trend	57(4)	1138-1147	Biometrics		0006-341X	2001-Dec-01			10.1111/j.0006-341X.2001.01138.x				False	0	Smith	True	Cullis	True
	0139	22		590222	2		D	A Sparse Implementation of the Average Information Algorithm for Factor Analytic and Reduced Rank Variance Models	45(4)	445-459	Australian and New Zealand Journal of Statistics		1369-1473	2003-Dec-01			10.1111/1467-842X.00297				False	0	Cullis	True	Smith	True	Gilmour	True
	0139	22		590222	3		D	Using a correlated probit model approximation to estimate the variance for binary matched pairs	14(2)	83-90	Statistics and Computing		0960-3174	2004-Apr-01			10.1023/B:STCO.0000021406.25797.98				False	0	Waddington	True
	0139	22		590222	4		D	The Analysis of Longitudinal Data Using Mixed Model L-Splines	62(2)	392-401	Biometrics		0006-341X	2006-Jun-01			10.1111/j.1541-0420.2005.00500.x				False	0	Welham	True	Cullis	True	Kenward	True
38				743418	1	2004	A	<div><symbol>Statistics and the Evaluation of Evidence for Forensic Scientists</symbol></div>		540	John Wiley & Sons		9780470843673					The research content of 'Statistics and the evaluation of evidence for forensic scientists' is the establishment of a common theme for evidence evaluation across many forensic scientific disciplines. Ideas presented in many different disciplines are brought together and their commonality expressed. The book has had considerable impact on the work of forensic scientists. It is at a higher level th…			False	0
38				743418	2		D	<div><symbol>Evaluation of trace evidence in the form of multivariate data</symbol></div>	53 (1)	109-122 with corrigendum 665-666	Journal of the Royal Statistical Society Series C (Applied Statistics)		0035-9254	2004-Jan-01			10.1046/j.0035-9254.2003.05271.x				False	0	Lucy, D.	False
38				743418	3		D	<div><symbol>Evaluation of transfer evidence for three-level multivariate data with the use of graphical models</symbol></div>	50(10)	2571-2588	Computational Statistics & Data Analysis		0167-9473	2006-Jun-20			10.1016/j.csda.2005.04.005				False	0	Curran, J.M.	True	Lucy, D.	False	Zadora, G.	True
38				743418	4		D	<div><symbol>A graphical model for the evaluation of cross-transfer evidence in DNA profiles</symbol></div>	63(3)	179-190	Theoretical Population Biology		0040-5809	2003-May-01			10.1016/S0040-5809(03)00004-2				False	0	Garbolino, P.	True	Taroni, F.	True
38				743419	1		H	<div><symbol>Tail posterior probability for inference in pairwise and multiclass gene expression data</symbol></div>			Biometrics		1541-0420	2007-May-01		http://www.blackwell-synergy.com/doi/abs/10.1111/j.1541-0420.2006.00807.x	10.1111/j.1541-0420.2006.00807.x	Accepted and published in Biometrics (OnlineEarly) but not yet in paper form.			False	0	Richardson S.	True
38				743419	2		D	<div><symbol>Goodness-of-fit Test for Dependent Observations via Wavelets</symbol></div>	137 (8)	2593-2612	Journal of Statistical Planning and Inference		0378-3758	2007-Aug-01			10.1016/j.jspi.2006.04.015				False	0
38				743419	3		D	<div><symbol>On pointwise optimality of Bayes Factor wavelet regression estimators</symbol></div>	68 (4)	513-541	Sankhya		0972-7671	2006-Nov-01		http://sankhya.isical.ac.in/search/68 4/2006022.pdf					False	0	Sapatinas T.	True
38				743420	1		H	<div><symbol>Adaptive cubic overestimation methods for unconstrained optimization</symbol></div>						2007-Sep-29		http://www.optimization-online.org/DB_HTML/2007/09/1792.html		Submitted September 2007 to Mathematical Programming and Optimization Online. Minor revisions made in December 2007 to online version.			False	0	Gould, N.I.	True	Toint, P.L.	True
38				743420	2		H	<div><symbol>Some disadvantages of a Mehrotra-type primal-dual corrector interior point algorithm for linear programming</symbol></div>						2005-Feb-17		http://www.optimization-online.org/DB_HTML/2005/02/1062.html		Submitted May 2006 to Applied Numerical Mathematics. Under revision.			False	0
38				743422	1		D	<div><symbol>Non-linear autoregressive time series with multivariate Gaussian mixtures as marginal distributions</symbol></div>	50(2)	143-154	Journal of the Royal Statistical Society: Series C (Applied Statistics)		0035-9254	2001-Jul-01			10.1111/1467-9876.00225				False	0
38				743422	2		D	<div><symbol>A Penalized Likelihood Approach to Image Warping</symbol></div>	63(3)	465-492	Journal of the Royal Statistical Society: Series B (Statistical Methodology)		1369-7412	2001-Jan-01			10.1111/1467-9868.00295				False	0	K V Mardia	True
38				743422	3		D	<div><symbol>Maximum a Posteriori Estimation of Image Boundaries by Dynamic Programming</symbol></div>	51(2)	209-221	Journal of the Royal Statistical Society: Series C (Applied Statistics)		0035-9254	2002-May-01			10.1111/1467-9876.00264				False	0
38				743422	4		D	<div><symbol>A Latent Gaussian Markov Random Field Model for Spatio-temporal Rainfall Disaggregation</symbol></div>	52(4)	487?498	Journal of the Royal Statistical Society: Series C (Applied Statistics)		0035-9254	2003-Oct-01			10.1111/1467-9876.00419				False	0	D. J. Allcroft	False
38				743423	1		D	<div><symbol>Preconditioning indefinite systems in interior point methods for optimization</symbol></div>	28(2)	149-171	Computational Optimization and Applications		0926-6003	2004-Jul-01			10.1023/B:COAP.0000026882.34332.1b				False	0	Bergamaschi, L.	True	Zilli, G.	True
38				743423	2		D	<div><symbol>High performance computing for asset liability management</symbol></div>	49(6)	879-891	Operations Research		0030-364X	2001-Nov-01			10.1287/opre.49.6.879.10015				False	0	Kouwenberg, R.	True
38				743423	3		D	<div><symbol>Parallel interior point solver for structured linear programs</symbol></div>	96(3)	561-584	Mathematical Programming		0025-5610	2003-Jun-01			10.1007/s10107-003-0379-5				False	0	Sarkissian, R.	True
38				743423	4		D	<div><symbol>Hedging options under transaction costs and stochastic volatility</symbol></div>	27 (6)	1045-1068	Journal of Economic Dynamics and Control		0165-1889	2003-Apr-01			10.1016/S0165-1889(02)00054-4				False	0	Kouwenberg R.	True	Vorst T.	True
38				743424	1		D	<div><symbol>Reoptimization with the Primal-Dual Interior Point Method</symbol></div>	13(3)	842-864	SIAM Journal on Optimization		1052-6234	2003-Jan-01			10.1137/S1052623401393141				False	0	Gondzio, J.	False
38				743424	2		D	<div><symbol>Parallel Interior Point Solver for Structured Quadratic Programs: Application to Financial Planning Problems</symbol></div>	152(1)	319-339	Annals of Operations Research		0254-5330	2007-Jul-01			10.1007/S10479-006-0139-Z				False	0	Gondzio, J.	False
38				743424	3		D	<div><symbol>Solving Nonlinear Portfolio Optimization Problems with the Primal-Dual Interior Point Method</symbol></div>	181(3)	1019-1029	European Journal of Operational Research		0377-2217	2007-Sep-01			10.1016/j.ejor.2006.03.006				False	0	Gondzio, J.	False
38				743424	4	2006	C	<div><symbol>Direct Solution of Linear Systems of Size 10<sup>9</sup> Arising in Optimization with Interior Point Methods</symbol></div>	Parallel Processing and Applied Mathematics	513-525	Springer Berlin	Wyrzykowski, R	9783540341413			http://www.maths.ed.ac.uk/~agr/reports/oops10e9.html	10.1007/11752578_62	This output is a chapter in a book which is a collection of research papers. All the material is original and has not been published elsewhere.			False	0	Gondzio, J.	False	Wyrzykowski, R.	True
38				743425	1		D	<div><symbol>An accelerated splitting-up method for parabolic equations</symbol></div>	37(4)	1070-1097	SIAM Journal on Mathematical Analysis		0036-1410	2005-Jan-01			10.1137/S0036141003437903				False	0	Krylov, N.	True
38				743425	2		D	<div><symbol>On splitting up method and stochastic partial differential equations</symbol></div>	31(2)	564-591	The Annals of Probability		0091-1798	2003-Apr-01			10.1214/aop/1048516528				False	0	Krylov, N.	True
38				743425	3		D	<div><symbol>Rate of Convergence of Wong?Zakai Approximations for Stochastic Partial Differential Equations</symbol></div>	54 (3)	315-341	Applied Mathematics & Optimization		0095-4616	2006-Nov-01			10.1007/s00245-006-1001-z				False	0
38				743425	4		D	<div><symbol>On stochastic differential equations with locally unbounded drift</symbol></div>	51(4)	763-783	Chechoslovak Mathematical Journal		0011-4642	2001-Dec-01			10.1023/A:1013764929351				False	0	Martinez, T.	True
38				743426	1		D	<div><symbol>Hyper-sparsity in the revised simplex method and how to exploit it</symbol></div>	32(3)	259-283	Computational Optimization and Applications		0926-6003	2005-Dec-01		http://www.optimization-online.org/DB_HTML/2000/11/234.html	10.1007/s10589-005-4802-0				False	0	McKinnon, K.I.	False
38				743426	2		D	<div><symbol>The simplest examples where the simplex method cycles and conditions where EXPAND fails to prevent cycling</symbol></div>	100(1)	133-150	Mathematical Programming		0025-5610	2004-May-01			10.1007/s10107-003-0488-1	Appeared on arXiv Dec 2000 Math OC/0012242.			False	0	McKinnon, K.I.	False
38				743426	3		H	<div><symbol>Preconditioning Indefinite Systems in Interior Point Methods for Large Scale Linear Optimization</symbol></div>			Optimization Methods & Software		1029-4937	2007-Aug-10		http://www.informaworld.com/smpp/content~content=a781034077~db=all~order=pubdate		Accepted and published in electronic form but not yet in paper form.			False	0	Al-Jeiroudi, G.	False	Gondzio, J.	False
38				743426	4		H	<div><symbol>Towards a practical parallelisation of the simplex method</symbol></div>						2005-Feb-15		http://www.optimization-online.org/DB_HTML/2005/02/1061.html		Awaiting referees comments on the revision submitted in April 2007.			False	0
38				743427	1		D	<div><symbol>Detection of Recombination in DNA Multiple Alignments with Hidden Markov Models</symbol></div>	8(4)	401-427	Journal of Computational Biology		1066-5277	2001-Sep-01			10.1089/106652701752236214				False	0	F Wright	False
38				743427	2		D	<div><symbol>Sensitivity and Specificity of Inferring Generic Regulatory Interactions from Microarray Experiments with Dynamic Bayesian Networks</symbol></div>	19 (17)	2271-2282	Bioinformatics		1367-4803	2003-Jan-01			10.1093/bioinformatics/btg313				False	0
38				743427	3		D	<div><symbol>Discriminating Between Rate Heterogeneity and Interspecific Recombination in DNA Sequence Alignments with Phylogenetic Factorial Hidden Markov Models</symbol></div>	21 (Suppl 2)	ii166-ii172	Bioinformatics		1367-4803	2005-Jan-01			10.1093/bioinformatics/bti1127				False	0
38				743427	4		D	<div><symbol>Comparative Evaluation of Reverse Engineering Gene Regulatory Networks with Relevance Networks, Graphical Gaussian Models and Bayesian Networks</symbol></div>	22(20)	2523-2531	Bioinformatics		1367-4803	2006-Jul-01			10.1093/bioinformatics/btl391				False	0	A V Werhli	True	M Grzegorczyk	True
38				743428	1		D	<div><symbol>The Recursive Definition of Stochastic Linear Programming Problems within an Algebraic Modeling Language</symbol></div>	104(1-4)	15-32	Annals of Operations Research		0254-5330	2001-Apr-01			10.1023/A:1013126632649				False	0	Buchanan, C.S.	False	Skondras G.K.	False
38				743428	2		D	<div><symbol>A convexification method for a class of global optimization problems with applications to reliability optimization</symbol></div>	21(2)	185-199	Journal of Global Optimization		0925-5001	2001-Oct-01			10.1023/A:1011962605464				False	0	Li, D.	True	Sun, X.L.	True
38				743428	3		D	<div><symbol>Modeling the operation of multireservoir systems using decomposition and stochastic dynamic programming</symbol></div>	53(3)	217-225	Naval Research Logistics		0894-069X	2006-Feb-01			10.1002/nav.20134				False	0	Archibald, T.W.	False	Thomas L.C.	True
38				743428	4		D	<div><symbol>On Saddle Points of Augmented Lagrangians for Constrained Nonconvex Optimization</symbol></div>	15(4)	1128-1146	SIAM Journal on Optimization		1052-6234	2005-Jan-01			10.1137/030602770				False	0	Sun, X.L.	True	Li, D.	True
38				743429	1		D	<div><symbol>Stochastic Volatility</symbol></div>	5(5)	515-530	International Journal of Theoretical and Applied Finance		0219-0249	2002-Aug-01			10.1142/S021902490200150X				False	0
38				743429	2		D	<div><symbol>Stochastic Volatility and the Mean Reverting Process</symbol></div>	23(1)	33-47	Journal of Futures Markets		0270-7314	2003-Nov-01			10.1002/fut.10044				False	0
38				743429	3		D	<div><symbol>Numerical solutions of stochastic differential delay equations under local Lipschitz condition</symbol></div>	151(1)	215-227	Journal of Computational and Applied Mathematics		0377-0427	2003-Feb-01			10.1016/S0377-0427(02)00750-1				False	0	Mao, X.R.	True
38				743429	4		D	<div><symbol>Asymptotic Behaviour of the Stochastic Lotka-Volterra Model</symbol></div>	287(1)	141-156	Journal of Mathematical Analysis and Applications		0022-247X	2003-Nov-01			10.1016/S0022-247X(03)00539-0				False	0	Mao, X.	True	Renshaw, E.	True
38				743430	1		D	<div><symbol>The Bayesian choice of crop variety and fertilizer dose</symbol></div>	51(1)	23-36	Applied Statistics		0035-9254	2002-Feb-01			10.1111/1467-9876.04863				True	0	Talbot, M.	False
38				743430	2		D	<div><symbol>A Bayesian approach to regional and local-area prediction from crop variety trials</symbol></div>	7(3)	403-419	Journal of Agricultural, Biological, and Environmental Statistics		1085-7117	2002-Sep-01			10.1198/108571102230				True	0	Talbot, M.	True	Nabugoomu, F.	True
38				743430	3		D	<div><symbol>Principal component analysis of landmarks from reversible images</symbol></div>	53(1)	163-175	Applied Statistics		0035-9254	2004-Jan-01			10.1046/j.0035-9254.2003.05154.x				True	0	Glasbey, C.A.	False	Horgan, G.W.	True	Robinson, C.D.	True
38				743430	4		D	<div><symbol>Estimation of economically optimum seed rates for winter wheat from series of trials</symbol></div>	144(4)	303-316	Journal of Agricultural Science		0021-8596	2006-Aug-01			10.1017/S0021859606006289				True	0	Roberts, A.M.I.	True	Talbot, M.	True	Spink, J.H.	True
38				434749	1		D	On the Valuation of Constant Barrier Options Under Spectrally One-sided Exponential Levy Models and Carr's Approximation for American Puts	100(1-2)	75-107	Stochastic Processes and their Applications		0304-4149	2002-Jul-01			10.1016/S0304-4149(02)00104-7				False	0	Usabel, M	True	Avram, F	False
38				434749	2		D	Some Applications of Levy Processes in Insurance and Finance	25	71-94	Finance		0752-6180	2004-Jan-01							False	0
38				434749	3	2005	C	Pricing Perpetual American Options Driven by Spectrally One-sided Levy Processes	Exotic Options: Pricing and Advanced Levy Models	22	Wiley	A Kyprianou, W Schoutens, P Wilmott	0-470-01684-1					The book ?Exotic Option Pricing and Advanced Levy Models? (eds.: A. Kyprianou, W. Schoutens and P. Wilmott) is a collection of cutting-edge research papers on the use of Levy processes as a mathematical tool in modelling exotic options. It consists of a compendium of refereed articles by a number of leading international researchers (including Geman, Madan, Eberlein, Peskir and Carr). The contrib…			False	0
38				434750	1		D	Lower Limits and Equivalences for Convolution Tails	35(1)	366?383	Annals of Probability		0091-1798	2007-Jan-01			10.1214/009117906000000647				False	0	Korshunov, D	True
38				434750	2		D	Moments and Tails in Monotone-separable Stochastic Networks	14(2)	612-650	Annals of Applied Probability		1050-5164	2004-Jan-01			10.1214/105051604000000044				False	0	Baccelli, F	True
38				434750	3		D	Asymptotics for Sums of Random Variables with Local Subexponential Behaviour	16(2)	489-518	Journal of Theoretical Probability		0894-9840	2003-Apr-01			10.1023/A:1023535030388				False	0	Asmussen, S	True	Korshunov, D A	True
38				434750	4		D	Tail Asymptotics for the Supremum of a Random Walk When the Mean is Not Finite	46(1-2)	15-33	Queueing Systems		0257-0130	2004-Jan-01			10.1023/B:QUES.0000021140.87161.9c				False	0	Denisov, D	False	Korshunov, D A	True
38				434751	1		D	Compound Random Mappings	39(4)	712-729	Journal of Applied Probability		0021-9002	2002-Dec-01			10.1239/jap/1037816014				False	0	Jaworski, J	False
38				434751	2		D	The Expected Size of the Rule k Dominating Set	46(3-4)	409-418	Algorithmica		0178-4617	2006-Nov-01			10.1007/s00453-006-0104-x				False	0	Schmutz, E	True	Sheng, L	True
38				434751	3		D	A Cutting Process for Random Mappings	30(1-2)	287 - 306??	Random Structures and Algorithms		1042-9832	2007-Jan-01			10.1002/rsa.20159				False	0	Jaworski, J	False
38				434751	4		D	Random Mappings with Exchangeable In-degrees	33	22	Random Structures and Algorithms		1042-9832	2007-Sep-01			10.1002/rsa.20187				False	0	Jaworski, J	False
38				434752	1		D	Discrete and Continuous Time Modulated Random Walks with Heavy-Tailed Increments	20(3)	581-612	Journal of Theoretical Probability		0894-9840	2007-Sep-01			10.1007/s10959-007-0081-2				False	0	Foss, S	False	Zachary, S	False
38				434752	2		D	On a Class of L?vy Stochastic Networks	46(3-4)	409-437	Queueing Systems		0257-0130	2004-Mar-01			10.1023/B:QUES.0000027993.51077.f2				False	0	Last, G	True	Lin, S-J	True
38				434752	3		D	Extended Renovation Theory and Limit Theorems for Stochastic Ordered Graphs	9	413-468	Markov Processes and Related Fields		1024-2953	2003-Jan-01							False	0	Foss, S	False
38				434752	4		D	Conditional Limit Theorems for Spectrally Positive Levy Processes	34(1)	158-178	Advances in Applied Probability		0001-8678	2002-Jan-01			10.1239/aap/1019160955				False	0	Richardson, G	True
38				434753	1		D	The Probability of Exceeding a High Boundary on a Random Time Interval for a Heavy-tailed Random Walk	15(3)	1936-1957	Annals of Applied Probability		1050-5164	2005-Jan-01			10.1214/105051605000000269				False	0	Foss, S	False	Palmowski, Z	False
38				434753	2		D	A Note on Insensitivity in Stochastic Networks	44(1)	238-248	Journal of Applied Probability		0021-9002	2007-Jan-01							False	0
38				434753	3		D	The Maximum on a Random Time Interval of a Random Walk with Long-tailed Increments and Negative Drift	13(1)	37-53	Annals of Applied Probability		1050-5164	2003-Jan-01			10.1214/aoap/1042765662				False	0	Foss, S	False
38				434753	4		D	A Refinement of the Hunt-Kurtz Theory of Large Loss Networks, with an Application to Virtual Partitioning	12(1)	1-22	Annals of Applied Probability		1050-5164	2002-Jan-01			10.1214/aoap/1015961154				False	0	Ziedins, I	True
38				434754	1		D	A Note on P-spline Additive Models with Correlated Errors	18	251-262	Computational Statistics		0943-4062	2003-Jan-01							False	0	Durban, M	True
38				434754	2		D	Smoothing and Forecasting Mortality Rates	4(4)	279-298	Statistical Modelling		1471-082X	2004-Dec-01			10.1191/1471082X04st080oa				False	0	Durban, M	True	Eilers, P H C	True
38				434754	3		D	Fast and Compact Smoothing on Large Multidimensional Grids	50(1)	61-76	Computational Statistics and Data Analysis		0167-9473	2006-Jan-10			10.1016/j.csda.2004.07.008				False	0	Eilers, P H C	True	Durban, M	True
38				434754	4		D	Generalized Linear Array Models with Applications to Multidimensional Smoothing	68(2)	259-280	Journal of the Royal Statistical Society, Series B		1369-7412	2006-Apr-01			10.1111/j.1467-9868.2006.00543.x				False	0	Durban, M	True	Eilers, P H C	True
38				434755	1		D	Modelling Financial Time Series with SEMIFAR-GARCH Model	18(4)	395-412	IMA Journal of Manamement Mathematics		1471-678X	2007-Oct-01			10.1093/imaman/dpm024				False	0	Beran, J	True	Yu, K	True
38				434755	2		D	Local Polynomial Fitting with Long-memory, Short-memory and Antipersistent Errors	54(2)	291-311	The Annals of the Institute of Statistical Mathematics		0020-3157	2002-Jun-01			10.1023/A:1022469818068				False	0	Beran, J	True
38				434755	3		D	SEMIFAR Models?A Semiparametric Approach to Modelling Trends, Long-range Dependence and Nonstationarity	40(2)	393-419	Computational Statistics and Data Analysis		0167-9473	2002-Aug-01			10.1016/S0167-9473(02)00007-5				False	0	Beran, J	True
38				434755	4		D	Local Polynomial Estimation with a FARIMA-GARCH Error Process	7(5)	733-750	Bernoulli		1350-7265	2001-Oct-01							False	0	Beran, J	True
38				434756	1		D	Likelihood Estimation for Stochastic Compartmental Models using Markov Chain Methods	11(4)	347-358	Statistics and Computing		0960-3174	2001-Oct-01			10.1023/A:1011973120681				False	0	Renshaw, E	True
38				434756	2		D	Bayesian Analysis of Lidar Signals with Multiple Returns	29(12)	2170-2180	IEEE Transactions on Pattern Analysis and Machine Intelligence		0162-8828	2007-Dec-01			10.1109/TPAMI.2007.1122				True	0	Hernandez Marin, S	False	Wallace, A M	False
38				434757	1		D	Bayesian Analysis of Experimental Epidemics of Foot-and-mouth Disease	271(1544)	1111-1117	Proceedings of the Royal Society of London B		0370-1662	2004-Jun-07			10.1098/rspb.2004.2715				False	0	Gibson, G J	False
38				434757	2		D	Bayesian Inference for Stochastic Epidemics in Closed Populations	4(1)	63-75	Statistical Modelling		1471-082X	2004-Apr-01			10.1191/1471082X04st065oa				False	0	Gibson, G J	False
38				434758	1		D	Pricing Death: Frameworks for the Valuation and Securitization of Mortality Risk	36(1)	79-120	ASTIN Bulletin		0515-0361	2006-May-01			10.2143/AST.36.1.2014145				False	0	Blake, D	True	Dowd, K	True
38				434758	2		D	Stochastic Lifestyling: Optimal Dynamic Asset Allocation for Defined Contribution Pension Plans	30(5)	843-877	Journal of Economic Dynamics and Control		0165-1889	2006-May-01			10.1016/j.jedc.2005.03.009				False	0	Blake, D	True	Dowd, K	True
38				434758	3		D	A Family of Term-structure Models for Long-term Risk Management and Derivative Pricing	14(3)	415-444	Mathematical Finance		0960-1627	2004-Jul-01			10.1111/j.0960-1627.2004.00198.x				False	0
38				434758	4		D	A Two-factor Model for Stochastic Mortality with Parameter Uncertainty: Theory and Calibration	73(4)	687-718	Journal of Risk and Insurance		0022-4367	2006-Dec-01			10.1111/j.1539-6975.2006.00195.x				False	0	Blake, D	True	Dowd, K	True
38				434759	1		D	Risk Capital Allocation by Coherent Risk Measures Based on One-sided Moments	32(1)	135-146	Insurance: Mathematics and Economics		0167-6687	2003-Feb-19			10.1016/S0167-6687(02)00209-3				False	0
38				434759	2		D	A Law of Large Numbers approach to valuation in life insurance	40(1)	35-57	Insurance: Mathematics and Economics		0167-6687	2007-Jan-01			10.1016/j.insmatheco.2006.02.009				False	0
38				434760	1		H	Semiparametric Diffusion Estimation and Application to a Stock Market Index			Quantitative Finance		1469-7688	2006-Nov-01		http://citeseer.ist.psu.edu/cache/papers/cs/22014/http:zSzzSzwww.business.uts.edu.auzSzfinancezSzqfrzSzrp51.pdf/semiparametric-diffusion-estimation-and.pdf		Accepted (November 2006), in final form, to appear in Quantitative Finance.			False	1	Hardle, W	True	Korostelev, A	True	Logeay, C	True
38				434760	2		D	The Effect of Management Discretion on Hedging and Fair Valuation of Participating Policies with Maturity Guarantees	40(3)	445-458	Insurance: Mathematics and Economics		0167-6687	2007-May-01			10.1016/j.insmatheco.2006.07.005				False	0	Willder, M	False
38				434760	3		D	Web Quantlets for Time Series Analysis	53(1)	179-188	Annals of the Institute of Statistical Mathematics		0020-3157	2001-Mar-01			10.1023/A:1017980807689				False	0	Hardle, W	True	Tschernig, R	True
38				434760	4		D	Client/server Based Statistical Computing	17(3)	315-328	Computational Statistics		0943-4062	2002-Jan-01							False	0	Lehmann, H	True
38				434761	1		D	A Nelson-Aalen Estimate of the Incidence Rates of Early-Onset Alzheimer's Disease Associated With the Presenilin-1 Gene	32(1)	1-42	ASTIN Bulletin		0515-0361	2002-May-01			10.2143/AST.32.1.1012				False	0	Gui, E H	True
38				434761	2		D	The Genetics of Breast and Ovarian Cancer I: A model of Family History	2003(1)	1-27	Scandinavian Actuarial Journal		0346-1238	2003-Mar-01							False	0	Waters, H R	False	Wekwete, C T	False
38				434761	3		D	The Genetics of Breast and Ovarian Cancer II: A Model of Critical Illness Insurance	2003(1)	28-50	Scandinavian Actuarial Journal		0346-1238	2003-Mar-01							False	0	Waters, H R	False	Wekwete, C T	False
38				434761	4		D	The Impact of Multifactorial Genetic Disorders on Critical Illness Insurance: A Simulation Study Based on UK Biobank	36(2)	311-346	ASTIN Bulletin		0515-0361	2006-Jan-01			10.2143/AST.36.2.2017924				False	0	Pritchard, D	False	Tapadar, P	False
38				434762	1		H	On Utility-based Super-replication Prices of Contingent Claims with Unbounded Payoffs			Journal of Applied Probability		0021-9002	2007-Dec-01		http://arxiv.org/abs/math/0609403		Accepted, in final form, to appear in the Journal of Applied Probability.			False	0	Oertel, F	False
38				434762	2		D	Notes on Options, Hedging, Prudential Reserves and Fair Values	11(2)	199-293	British Actuarial Journal		1357-3217	2005-Jan-01							False	0	Waters, H R	False	Wilkie, A D	False
38				434762	3		H	Optimal Investment with an Unbounded Random Endowment and Utility-Based Pricing Methods			Mathematical Finance		0960-1627	2007-Sep-11		http://arxiv.org/abs/0706.0478		Accepted, in final form, to appear in Mathematical Finance.			False	0	Zitkovic, G	True
38				434762	4		D	Utility Based Optimal Hedging in Incomplete Markets	12(2)	691-709	Ann. Appl. Probability		1050-5164	2002-Jan-01			10.1214/aoap/1026915621				False	0
38				434763	1		D	On Pricing Derivatives under GARCH Models: A Dynamic Gerber-Shiu's Approach	8(3)	17-31	North American Actuarial Journal		1092-0277	2004-Jan-01							False	0	Tong, H	True	Yang, H	True
38				434763	2		D	Fair Valuation of Participating Policies With Surrender Options and Regime Switching	37(3)	533-552	Insurance: Mathematics and Economics		0167-6687	2005-Dec-01			10.1016/j.insmatheco.2005.05.007				False	0
38				434763	3		D	On a Multivariate Markov Chain Model for Credit Risk Measurement	5(6)	543-556	Quantitative Finance		1469-7688	2005-Dec-06			10.1080/14697680500383714				False	0	Ching, W K	True	Fung, E S	True	Ng, M K	True
38				434763	4		D	On Bayesian Mixture Credibility	36(2)	573-588	ASTIN Bulletin		0515-0361	2006-Jan-01			10.2143/AST.36.2.2017934				False	0	Lau, J W	True	Yang, H	True
38				434764	1		D	A Model for Coronary Heart Disease and Stroke with Applications to Critical Illness Insurance Underwriting I: The Model	9(1)	13-40	North American Actuarial Journal		1092-0277	2005-Jan-01							False	0	Macdonald, A S	False	Wekwete, C T	False
38				434764	2		D	A Model for Coronary Heart Disease and Stroke with Applications to Critical Illness Insurance Underwriting II: Applications	9(1)	41-56	North American Actuarial Journal		1092-0277	2005-Jan-01							False	0	Macdonald, A S	False	Wekwete, C T	False
38				434764	3		D	The Distribution of the Time to Ruin in the Classical Risk Model	32(2)	299-313	ASTIN Bulletin		0515-0361	2002-Nov-01			10.2143/AST.32.2.1031				False	0	Dickson, D C M	True
38				434764	4		D	Some Optimal Dividends Problems	34(1)	49-74	ASTIN Bulletin		0515-0361	2004-May-01			10.2143/AST.34.1.504954				False	0	Dickson, D C M	True
38				434765	1		D	The Solution to a Second Order Linear Ordinary Differential Equation with a Non-homogeneous Term That is a Measure	79(3&4)	363-382	Stochastics		1744-2508	2007-Jun-01			10.1080/17442500601100281				False	0	Zervos, M	True
38				434767	1		D	VaR and Expected Shortfall in Portfolios of Dependent Credit Risks: Conceptual and Practical Insights	26(7)	1317-1334	Journal of Banking and Finance		0378-4266	2002-Jul-01			10.1016/S0378-4266(02)00265-0				False	0	Frey, R	True
38				434767	2		D	The t Copula and Related Copulas	73(1)	111-129	International Statistical Review		0306-7734	2005-Jan-01		http://www.blackwell-synergy.com/doi/abs/10.1111/j.1751-5823.2005.tb00254.x	10.1111/j.1751-5823.2005.tb00254.x				False	0	Demarta, S	True
38				434767	3		D	Bayesian Inference for Generalized Linear Mixed Models of Portfolio Credit Risk	14(2)	131-149	Journal of Empirical Finance		0927-5398	2007-Mar-01			10.1016/j.jempfin.2006.05.002				False	0	Wendin, J P	True
38				434767	4		H	Multivariate Archimedean Copulas, D-monotone Functions and L1-norm Symmetric Distributions			Annals of Statistics		0090-5364	2007-Sep-28		http://www.imstat.org/aos/future_papers.html		Accepted, in final form, to appear in the Annals of Statistics.			False	0	Neslehova, J	True
38				434768	1		D	Stochastic Order Relations and Lattices of Probability Measures	16(4)	1024-1043	SIAM Journal on Optimization		1052-6234	2006-Jan-01			10.1137/040611021				False	0	Scarsini, M	True
38				434768	2		D	Smooth Generators of Integral Stochastic Orders	12(4)	1174-1184	Annals of Applied Probability		1050-5164	2002-Jan-01			10.1214/aoap/1037125858				False	0	Denuit, M	True
38				434768	3		D	Stochastic Comparison of Random Vectors with a Common Copula	26(4)	723-740	Mathematics of Operations Research		0364-765X	2001-Nov-01			10.1287/moor.26.4.723.10006				False	0	Scarsini, M	True
38				434768	4		D	On the Optimal Stopping Values Induced by General Dependence Structures	38(3)	672-684	Journal of Applied Probability		0021-9002	2001-Jan-01			10.1239/jap/1005091031				False	0	Ruschendorf, L	True
38				434769	1		D	Environmental Brownian Noise Suppresses Explosions in Population Dynamics	97(1)	95-110	Stochastic Processes and their Applications		0304-4149	2002-Jan-01			10.1016/S0304-4149(01)00126-0				False	0	Mao, X	True	Renshaw, E	True
38				434769	3		D	Understanding Foraging Behaviour in Spatialy Heterogenous Environments	232(1)	127-142	Journal of Theoretical Biology		0022-5193	2005-Jan-01			10.1016/j.jtbi.2004.08.005				False	0	Swain, D L	True	Hutchings, M R	True
38				434769	4		D	Estimating Likelihoods for Spatiotemporal Models Using Importance Sampling	13(2)	111-119	Statistics and Computing		0960-3174	2003-Apr-01			10.1023/A:1023200324137				False	0	Gibson, G J	False	Renshaw, E	True
38				434756	3		D	Bayesian Estimation for Percolation Models of Disease Spread in Plant Populations	16(4)	391-402	Statistics and Computing		0960-3174	2006-Dec-01			10.1007/s11222-006-0019-z				False	2	Otten, W	True	Filipe, J A N	True	Cook, A	False
38				434756	4		D	Bayesian Inference of Hospital-acquired Infectious Diseases and Control Measures Given Imperfect Surveillance Data	8(2)	383-401	Biostatistics		1465-4644	2007-Apr-01			10.1093/biostatistics/kxl017				False	0	Forrester, M L	True	Pettitt, A N	True
38				434757	3		H	Efficient and Accurate Approximate Bayesian Inference with an Application to Insurance Data			Computational Statistics and Data Analysis		0167-9473	2007-Sep-18		http://www.sciencedirect.com/science?_ob=ArticleURL&_udi=B6V8V-4PP7713-2&_user=273788&_coverDate=09%2F18%2F2007&_rdoc=1&_fmt=&_orig=search&_sort=d&view=c&_acct=C000015798&_version=1&_urlVersion=0&_userid=273788&md5=616ec10da20a90f09d827ebde5470e32	10.1016/j.csda.2007.09.006	Accepted, in final form, to appear in Computational Statistics and Data Analysis.			False	0	Worton, B J	True
38				434769	2		D	Spatial Heterogeneity and the Stability of Reaction States in Autocatalysis	66(5)	051915	Physical Review E		1063-651X	2002-Nov-01			10.1103/PhysRevE.66.051915				False	0	Mao, X	True	Renshaw, E	True	Liu, J	True
38				790053	1		D	<p>Analysing maintenance data to gain insight into systems performance</p>	54 (4)	343-349	Journal of the Operational Research Society		0160-5682	2003-Apr-01			10.1057/palgrave.jors.2601496				False	2	Abell, P.	True	Archibald, T.	False	Duncalf, D.	True
38				790053	2	2007	A	<p>Simulation and Monte Carlo with applications in finance and mcmc</p>		348	John Wiley & Son		9780470854945					The book is a mix of expository and new research material, including random variate sampling algorithms, derivative pricing, Bayesian inference in reliability, and importance sampling. A theme running through the book is the emphasis on the design and use of simulation models so that precision of estimates can be improved - sometimes by several orders of magnitude.			False
38				790053	3		D	<p>Assessing the maintenance in a process using a semi-parametric approach</p>	17(3)	163-167	Quality and Reliability Engineering International		0748-8017	2001-Jun-01			10.1002/qre.408				False	2	Thomas, L.	True	Ansell, J. I.	False	Archibald, T. W.	False
38				790053	4		H	<p>Novel Importance Sampling for the valuation of Basket and Asian Options</p>						2007-Oct-01		http://papers.ssrn.com/sol3/papers.cfm?abstract_id=1017836#PaperDownload		Submitted October 2007 to Statistics and Computing.			False
38				434759	3		H	<p>Consumption Processes and Positively Homogeneous Projection Properties</p>			Finance and Stochastics		0949-2984	2007-Nov-27		http://arxiv.org/abs/0711.4225		Accepted, in final form, to appear in Finance and Stochastics.			False
	0059	22		66215	1		D	<p>Local Models for Exploratory Analysis of Hydrological Extremes</p>	256 (1-2)	106-119	Journal of Hydrology		0022-1694	2002-Jan-01			10.1016/S0022-1694(01)00522-4				False		Davison A	True
	0059	22		66215	2		D	Uniqueness and Extinction of Weighted Markov Branching Processes	7 (4)	489-516	Methodology And Computing In Applied Probability		1387 5841	2005-Dec-01			10.1007/s11009-005-5005-y				False		Chen A	False	Li J	False
	0059	22		66215	3		D	<p>General Harris Regularity Criterion for Non-Linear Markov Branching Processes</p>	76 (5)	446-452	Statistics & Probability Letters		0167-7152	2006-Mar-01			10.1016/j.spl.2005.08.014				False		Chen A	False	Li J	False
	0059	22		66215	4		D	<p>The Richit-Richards Family of Distributions and its Use in Forestry</p>	37 (10)	2052-2062	Canadian Journal of Forest Research		1208-6037	2007-Oct-01			10.1139/X07-023				False		Rennolls K	False	Wang M	False
	0059	22		66217	1		D	<p>Planning Machine Maintenance in Two-Machine Shop Scheduling</p>	54 (4)	789-800	Operations Research		0030-364X	2006-Jul-01			10.1287/opre.1060.0301				False		Kubzin M	False
	0059	22		66217	2		D	<p>Pre-Emptive Scheduling Problems with Controllable Processing Times</p>	8 (3)	233-253	Journal of Scheduling		1094-6136	2005-Jun-01			10.1007/s10951-005-6813-1				False		Shakhlevich N	True
	0059	22		66217	3		D	Scheduling Problems for Parallel Dedicated Machines under Multiple Resource Constraints	133 (1-3)	45-68	Discrete Applied Mathematics		0166-218X	2003-Nov-15			10.1016/S0166-218X(03)00433-5				False		Kellerer H	True
	0059	22		66217	4		D	Scheduling Batches with Sequential Job Processing for Two-Machine Flow and Open Shops	13 (2)	120-137	INFORMS Journal on Computing		0899-1499	2001-Apr-01			10.1287/ijoc.13.2.120.10521				False		Glass C	True	Potts C	True
	0163	22		54338	2		D	<p>A new fluctuation identity for L?vy processes and some applications</p>	7(3)	557-569	BERNOULLI		1350-7265	2001-Jun-01			10.2307/3318502				False		Chaumont L	True
	0163	22		54338	1		D	<p>Martin boundaries associated with a killed random walk</p>	37(3)	313-338	ANNALES DE L'INSTITUT HENRI POINCARE (B) PROBABILITY AND STATISTICS		0246-0203	2001-May-01			10.1016/S0246-0203(00)01069-4				False		Doney R A	True
	0163	22		54338	3		D	<p>On a fluctuation identity for random walks and L?vy processes</p>	37(1)	141-148	BULLETIN OF THE LONDON MATHEMATICAL SOCIETY		0024-6093	2005-Feb-08			10.1112/S0024609304003789				False		Chaumont L	True	Doney R A	True
	0163	22		54338	4		D	<p>Some remarks on first passage of L?vy processes, the American put and pasting principles</p>	15(3)	2062-2080	ANNALS OF APPLIED PROBABILITY		1050-5164	2005-Aug-01			10.1214/105051605000000377				False		Kyprianou A E	True
	0163	22		54347	1		D	<p>Infinite dimensional Langevin equations: Uniqueness and rate of convergence for finite dimensional approximations</p>	120(2)	143-167	PROBABILITY THEORY AND RELATED FIELDS		0178-8051	2001-Jun-01			10.1007/PL00008778				False
	0163	22		54347	2		D	<p>A Pregenerator for Burgers Equation Forced by Conservative Noise</p>	225(3)	611-632	COMMUNICATIONS IN MATHEMATICAL PHYSICS		0010-3616	2002-Feb-01			10.1007/s002200100606				False
	0163	22		54347	3		D	<p>Invariant measures for stochastic heat equations with unbounded coefficients</p>	103(2)	237-256	STOCHASTIC PROCESSES AND THEIR APPLICATIONS		0304-4149	2003-Feb-01			10.1016/S0304-4149(02)00211-9				False		Manthey R	True
	0163	22		54347	4		D	<p>A limit theorem for quadratic fluctuations in symmetric simple exclusion</p>	117(6)	766-790	STOCHASTIC PROCESSES AND THEIR APPLICATIONS		0304-4149	2007-Jun-01			10.1016/j.spa.2006.10.005				False
	0163	22		55067	1		D	<p>A class of logistic-type discriminant functions</p>	89(1)	1-22	BIOMETRIKA		0006-3444	2002-Mar-01			10.1093/biomet/89.1.1				False		Eguchi S	True
	0163	22		55067	2		D	<p>Overestimation of the receiver operating characteristic curve for logistic regression</p>	89(2)	315-331	BIOMETRIKA		0006-3444	2002-Aug-01			10.1093/biomet/89.2.315				False		Corbett P	False
	0163	22		55067	3		D	<p>Local model uncertainty and incomplete-data bias (with discussion)</p>	67(4)	459-513	JOURNAL OF THE ROYAL STATISTICAL SOCIETY B		1369-7412	2005-Sep-01			10.1111/j.1467-9868.2005.00512.x				False		Eguchi S	True
	0163	22		54918	1		D	<p>Heat kernel fluctuations for a resistance form with non-uniform volume growth</p>	94(3)	672-694	PROCEEDINGS OF THE LONDON MATHEMATICAL SOCIETY		0024-6115	2007-May-01			10.1112/plms/pdl025				False
	0163	22		54918	2		H	<p>Volume growth and heat kernel estimates for the continuum random tree</p>			PROBABILITY THEORY AND RELATED FIELDS		1432-2064	2007-Mar-03		http://dx.doi.org/10.1007/s00440-007-0063-4	10.1007/s00440-007-0063-4	Accepted in final form by PROBABILITY THEORY AND RELATED FIELDS (ISSN 1432-2064), in February 2007. Published online by that journal on 3 March 2007.			False
	0163	22		54918	3		H	<p>Convergence of simple random walks on random discrete trees to Brownian motion on the continuum random tree</p>						2007-Oct-02		http://arxiv.org/abs/0710.0460v1		Accepted in final form for publication in ANNALES DE L'INSTITUT HENRI POINCARE B PROBABILITY AND STATISTICS (ISSN 0246-0203) on 28 May 2007. Published online at arxiv.org on 2 October 2007.			False
	0163	22		55645	1		D	<p>Discrete-time modelling of disease incidence time series by using Markov chain Monte Carlo methods</p>	54(3)	575-594	JOURNAL OF THE ROYAL STATISTICAL SOCIETY C (APPLIED STATISTICS)		0035-9254	2005-Jun-01			10.1111/j.1467-9876.2005.05366.x				False		Morton A	False
	0163	22		55645	2		D	<p>Modelling antigenic drift in weekly flu incidence</p>	24(22)	3447-3461	STATISTICS IN MEDICINE		0277-6715	2005-Nov-30			10.1002/sim.2196				False		Morton A	False	Rand DA	False
	0163	22		55645	3		D	<p>Statistical inference in a stochastic epidemic SEIR model with control intervention: Ebola as a case study</p>	62(4)	1170-1177	BIOMETRICS		0006-341X	2006-Dec-01			10.1111/j.1541-0420.2006.00609.x				False		Lekone PE	False
	0163	22		54309	2		D	<p>Relative index of inequality: definition, estimation and inference</p>	7(2)	213-224	BIOSTATISTICS		1465-4644	2006-Apr-01			10.1093/biostatistics/kxj002				False		Sergeant JC	True
	0163	22		54309	1		D	<p>Quasi-variances</p>	91(1)	65-80	BIOMETRIKA		0006-3444	2004-Mar-01			10.1093/biomet/91.1.65				False		Menezes RX	True
	0163	22		54884	2		D	<p>Stochastic volatility models, correlation and the q-optimal measure</p>	14(4)	537-556	MATHEMATICAL FINANCE		0960-1627	2004-Oct-01			10.1111/j.0960-1627.2004.00204.x				False
	0163	22		55248	2		D	<p>Comparisons for measure valued processes with interactions</p>	31(3)	1679-1712	ANNALS OF PROBABILITY		0091-1798	2003-Jul-01			10.1214/aop/1055425794				False		Tribe R	False
	0163	22		55248	3		D	<p>The equivalent martingale measure conditions in a general model for interest rates</p>	37(2)	415-434	ADVANCES IN APPLIED PROBABILITY		0001-8678	2005-Jun-01			10.1239/aap/1118858632				False		Hamza K	True	Klebaner F	True
	0163	22		55311	1		D	<p>Ising models and multiresolution quad-trees</p>	35(1)	96-122	ADVANCES IN APPLIED PROBABILITY		0001-8678	2003-Mar-01			10.1239/aap/1046366101				False		Wilson RG	False
	0163	22		55311	3		H	<p>Short-length routes in low-cost networks via Poisson line patterns</p>						2007-Nov-26		http://arxiv.org/abs/math/0701140v2		Accepted in final form on 26 November 2007 for publication in ADVANCES IN APPLIED PROBABILITY (ISSN 0001-8678). Published online at arxiv.org on 26 November 2007.			False		Aldous DJ	True
	0163	22		55311	2		H	<p>Coupling iterated Kolmogorov diffusions</p>			ELECTRONIC JOURNAL OF PROBABILITY		1083-6489	2004-Apr-29		http://www.math.washington.edu/~ejpecp/viewarticle.php?id=1445		Published in ELECTRONIC JOURNAL OF PROBABILITY (ISSN 1083-6489), vol 9, pages 382-410, April 2004.			False		Price, C J	False
	0163	22		55311	4		D	<p>Coupling all the L?vy stochastic areas of multidimensional Brownian motion</p>	35(3)	935-953	ANNALS OF PROBABILITY		0091-1798	2007-May-01			10.1214/009117906000001196				False
	0163	22		54886	4		D	<p>Nonlinear Markov semigroups and interacting L?vy type processes</p>	126(3)	585-642	JOURNAL OF STATISTICAL PHYSICS		0022-4715	2007-Feb-01			10.1007/s10955-006-9211-y				False
	0163	22		54886	3		D	<p>Hydrodynamic limit of coagulation-fragmentation type models of k-nary interacting particles</p>	115(5-6)	1621-1653	JOURNAL OF STATISTICAL PHYSICS		0022-4715	2004-Jun-01			10.1023/B:JOSS.0000028071.96950.12				False
	0163	22		54886	2		D	<p>On Markov processes with decomposable pseudo-differential generators</p>	76(1)	1-44	STOCHASTICS		1744-2508	2004-Feb-01			10.1080/10451120410001661250				False
	0163	22		54886	1		D	<p>Measure-valued limits of interacting particle systems with k-nary interactions</p>	126 (3)	364-394	PROBABILITY THEORY AND RELATED FIELDS		0178-8051	2003-Jun-01			10.1007/s00440-003-0267-1				False
	0163	22		54504	1		D	<p>Statistical aspects of chaotic maps with negative dependence in a communications setting</p>	63(4)	843-853	JOURNAL OF THE ROYAL STATISTICAL SOCIETY B		1369-7412	2001-Dec-01			10.1111/1467-9868.00316				False		Balakrishna N	True
	0163	22		54504	2		D	<p>Exact calculation of bit error rates in communication systems with chaotic modulation</p>	50(11)	1391-1400	IEEE TRANSACTIONS ON CIRCUITS AND SYSTEMS I: FUNDAMENTAL THEORY AND APPLICATIONS		1057-7122	2003-Nov-01			10.1109/TCSI.2003.818612				True		Ohama G	True
	0163	22		54504	3		D	<p>The dynamics and statistics of bivariate chaotic maps in communications modelling</p>	14(4)	1177-1194	INTERNATIONAL JOURNAL OF BIFURCATION AND CHAOS		0218-1274	2004-Apr-01			10.1142/S0218127404009788				False		Hilliam RM	True
	0163	22		54504	4		D	<p>Bit error probability and bit outage rate in chaos communication</p>	24(5)	519-534	CIRCUITS, SYSTEMS AND SIGNAL PROCESSING		0278-081X	2005-Oct-01			10.1007/s00034-005-2404-9				True		Ohama G	True
	0163	22		54870	1		D	<p>Bayesian inference for non-Gaussian Ornstein-Uhlenbeck stochastic volatility processes</p>	66(2)	369-393	JOURNAL OF THE ROYAL STATISTICAL SOCIETY B		1369-7412	2004-May-01			10.1111/j.1369-7412.2004.05139.x				False		Dellaportas P	True	Roberts GO	False
	0163	22		146794	3		D	<p>Retrospective exact simulation of diffusion sample paths with applications</p>	12(6)	1077-1098	BERNOULLI		1350-7265	2006-Dec-01				No DOI is available for this journal. A PDF copy has been provided.			False		Papaspiliopoulos O	False	Roberts GO	False
	0163	22		54870	3		H	<p>Retrospective Markov chain Monte Carlo methods for Dirichlet process hierarchical model</p>						2007-Oct-23		http://arxiv.org/abs/0710.4228v1		Accepted in final form for publication in BIOMETRIKA (ISSN 0006-3444) on 24 July 2007. Published online at arxiv.org on 23 October 2007.			False		Roberts GO	False
	0163	22		54692	4		H	<p>Particle filters for multiscale diffusions</p>			ESAIM: PROCEEDINGS		1270-900X	2007-Oct-30		http://dx.doi.org/10.1051/proc:071914	10.1051/proc:071914	Published by electronic journal ESAIM PROCEEDINGS (ISSN 1270-900X), on 30 October 2007.			False
	0163	22		54692	1		D	<p>A uniformly convergent adaptive particle filter</p>	42(4)	1053-1068	JOURNAL OF APPLIED PROBABILITY		0021-9002	2005-Dec-01			10.1239/jap/1134587816				False
	0163	22		54692	2		D	<p>Parameter estimation and asymptotic stability in stochastic filtering</p>	116(7)	1048-1065	STOCHASTIC PROCESSES AND THEIR APPLICATIONS		0304-4149	2006-Jul-01			10.1016/j.spa.2006.01.002				False
	0163	22		54692	3		D	<p>Variance reduction for the equation-free simulation of multiscale stochastic systems</p>	6 (1)	70-89	MULTISCALE MODELING AND SIMULATION		1540-3459	2007-Feb-02			10.1137/060650635				True		Kevrekidis IG	True
	0163	22		55264	2		D	<p>A class of parametric dynamic survival models</p>	11(1)	81-98	LIFETIME DATA ANALYSIS		1380-7870	2005-Mar-01			10.1007/s10985-004-5641-5				False		Hemming K	False
	0163	22		55264	3		D	<p>Joint modelling of event counts and survival times</p>	55(1)	31-39	JOURNAL OF THE ROYAL STATISTICAL SOCIETY C (APPLIED STATISTICS)		0035-9254	2006-Jan-01			10.1111/j.1467-9876.2005.00529.x				False		Cowling BJ	False	Hutton JL	False
	0163	22		55264	4		D	<p>Bounds on the covariate-time transformation for competing-risks survival analysis</p>	12(3)	285-303	LIFETIME DATA ANALYSIS		1380-7870	2006-Sep-01			10.1007/s10985-006-9015-z				False		Bond SJ	False
	0163	22		55264	1		D	<p>A parametric dynamic survival model applied to breast cancer survival times</p>	51(4)	421-435	JOURNAL OF THE ROYAL STATISTICAL SOCIETY C (APPLIED STATISTICS)		0035-9254	2002-Oct-01			10.1111/1467-9876.00278				True		Hemming K	False
	0163	22		55235	3		D	<p>Second-order filter distribution approximations for financial time series with extreme outliers</p>	24(3)	329-337	JOURNAL OF BUSINESS AND ECONOMIC STATISTICS		0735-0015	2006-Jul-01			10.1198/073500105000000199				False		Santos AAF	False
	0163	22		55235	4		H	<p style=" margin-top: 0;">Conditional independence and chain event graphs</p>			ARTIFICIAL INTELLIGENCE		0004-3702	2007-May-22		http://dx.doi.org/10.1016/j.artint.2007.05.004	10.1016/j.artint.2007.05.004	Accepted in final form on 5 May 2007 by ARTIFICIAL INTELLIGENCE (ISSN 0004-3702). Published online by that journal on 22 May 2007.			False		Anderson PE	False
	0163	22		55235	2		D	<p>Stochastic factorisations, sandwiched simplices and the topology of the space of explanations</p>	459(2039)	2821-2845	PROCEEDINGS OF THE ROYAL SOCIETY OF LONDON A		1364-5021	2003-Nov-08			10.1098/rspa.2003.1150				True		Mond DMQ	False	Van Straten D	True
	0163	22		55235	1		D	<p style=" margin-top: 0;">Bayesian networks for discrete multivariate data: an algebraic approach to inference</p>	84(2)	387-402	JOURNAL OF MULTIVARIATE ANALYSIS		0047-259X	2003-Feb-01			10.1016/S0047-259X(02)00067-2				False		Croft J	False
	0163	22		54308	1		D	<p>Modelling directional dispersion through hyperspherical log-splines</p>	67(4)	599-616	JOURNAL OF THE ROYAL STATISTICAL SOCIETY B		1369-7412	2005-Sep-01			10.1111/j.1467-9868.2005.00518.x				False		Ferreira JT	False
	0163	22		54308	4		D	<p>A constructive representation of univariate skewed distributions</p>	101(474)	823-829	JOURNAL OF THE AMERICAN STATISTICAL ASSOCIATION		0162-1459	2006-Jun-01			10.1198/016214505000001212				False		Ferreira JT	False
	0163	22		54308	3		D	<p>Non-Gaussian Bayesian geostatistical modelling</p>	101(474)	604-618	JOURNAL OF THE AMERICAN STATISTICAL ASSOCIATION		0162-1459	2006-Jun-01			10.1198/016214505000001195				False		Palacios MB	True
	0163	22		55666	2		D	<p>Perfect simulation and inference for point processes given noisy observations</p>	19(2)	317-336	COMPUTATIONAL STATISTICS		0943-4062	2004-May-15				No DOI is available for this journal. A PDF copy has been provided.			False		Lund J	True
	0163	22		55554	1		E	<p>On spectra of noises associated with Harris flows</p>	Advanced Studies in Pure Mathematics Vol 41: Stochastic Analysis and Related Topics in Kyoto, In Honour of Kiyosi It?. Mathematical Society of Japan.	23			4-931469-26-4	2004-Mar-01							False		Watanabe S	True
	0163	22		55554	2		D	<p>A stochastic flow arising in the study of local times</p>	133(4)	559-572	PROBABILITY THEORY AND RELATED FIELDS		0178-8051	2005-Dec-01			10.1007/s00440-005-0449-0				False
	0163	22		55554	3		D	<p>Dynamics and endogeny for recursive processes on trees</p>	78(5)	327-341	STOCHASTICS		1744-2508	2006-Oct-01			10.1080/17442500600922792				False
	0163	22		55554	4		H	<p>Dyson's Brownian motions, intertwining and interlacing</p>			ELECTRONIC JOURNAL OF PROBABILITY		1083-6489	2007-May-01		http://www.math.washington.edu/~ejpecp/viewarticle.php?id=1688		Published in ELECTRONIC JOURNAL OF PROBABILITY (ISSN 1083-6489), vol 12, pages 573-590, May 2007.			False
	0163	22		54884	1		D	<p>The minimum maximum of a continuous martingale with given initial and terminal laws</p>	30 (2)	978-999	ANNALS OF PROBABILITY		0091-1798	2002-Apr-01			10.1214/aop/1023481014				False		Pedersen JL	True
	0163	22		54884	3		D	<p>Local martingales, bubbles and option prices</p>	9(4)	477-492	FINANCE AND STOCHASTICS		0949-2984	2005-Oct-01			10.1007/s00780-005-0162-y				False		Cox AMG	True
	0163	22		54884	4		D	<p>Skorokhod embeddings, minimality and non-centered target distributions</p>	135(3)	395-414	PROBABILITY THEORY AND RELATED FIELDS		0178-8051	2006-Jul-01			10.1007/s00440-005-0467-y				False		Cox AMG	True
	0163	22		55109	1		H	<p>Parameter estimation for partially observed hypoelliptic diffusions</p>						2007-Oct-30		http://arxiv.org/abs/0710.5442v2		Published online at arxiv.org on 30 October 2007.			False		Stuart A	False	Wiberg P	False
	0163	22		54984	1		D	<p>Perfect simulation for a class of positive recurrent Markov chains</p>	17(3)	781-808	ANNALS OF APPLIED PROBABILITY		1050-5164	2007-Jun-01			10.1214/105051607000000032				False		Kendall WS	False
	0163	22		54990	2		D	<p>Polynomial convergence rates of Markov chains</p>	12(1)	224-247	ANNALS OF APPLIED PROBABILITY		1050-5164	2002-Feb-01			10.1214/aoap/1015961162				False		Jarner SF	True
	0163	22		54990	1		D	<p>On inference for partially observed nonlinear diffusion models using the Metropolis-Hastings algorithm</p>	88(3)	603-621	BIOMETRIKA		0006-3444	2001-Oct-01			10.1093/biomet/88.3.603				False		Stramer O	True
	0163	22		54990	3		D	<p>Efficient construction of reversible jump Markov chain Monte Carlo proposal distributions (with discussion)</p>	65(1)	3-56	JOURNAL OF THE ROYAL STATISTICAL SOCIETY B		1369-7412	2003-Jan-01			10.1111/1467-9868.03711				False		Giudici P	True	Brooks SP	True
	0163	22		54990	4		D	<p>Subgeometric ergodicity of strong Markov processes</p>	15 (2)	1565-1589	ANNALS OF APPLIED PROBABILITY		1050-5164	2005-May-01			10.1214/105051605000000115				False		Fort G	True
	0163	22		114565	1		D	<p>Data-adaptive test statistics for microarray data</p>	21(supplement 2)	ii108-ii114	BIOINFORMATICS		1367-4803	2005-Sep-01			10.1093/bioinformatics/bti1119				True		Roberts SJ	True	Van Der Laan MJ	True
	0163	22		134459	1		D	<p>Inference of bacterial microevolution using multilocus sequence data</p>	175 (3)	1251-1266	GENETICS		0016-6731	2007-Mar-01			10.1534/genetics.106.063305				True		Falush, D	True
	0163	22		134460	3		H	<p>Quality assessment for short oligonucleotide arrays</p>						2007-Nov-16		http://arxiv.org/abs/0710.0178v2		Accepted in final form on 2 July 2007 for publication in TECHNOMETRICS (ISSN 0040-1706), as lead article with invited discussion and rejoinder. Technometrics has also organised a session at JSM 2008 in Denver, for the presentation (by Dr Brettschneider) and invited discussion of this paper.			True		Bolstad BM	True	Collin F	True	Speed TP	True
	0163	22		134460	4		H	<p>Shannon-McMillan theorems for discrete random fields along curves and lower bounds for surface-order large deviations</p>						2007-Oct-29		http://arxiv.org/abs/0709.2662v3		Accepted in final form for publication in PROBABILITY THEORY AND RELATED FIELDS (ISSN 0178-8051) on 17 October 2007. The DOI assigned by that journal to this paper is 10.1007/s00440-007-0112-z, and "Online First" publication by that journal (at http://dx.doi.org/10.1007/s00440-007-0112-z ) is expected in December 2007. Published online at arxiv.org on 29 October 2007.			False
	0163	22		146794	1		D	<p style=" margin-top: 0;">Exact simulation of diffusions</p>	15(4)	2422-2444	ANNALS OF APPLIED PROBABILITY		1050-5164	2005-Nov-01			10.1214/105051605000000485				False		Roberts GO	False
	0163	22		146794	2		D	<p>Exact and computationally efficient likelihood-based estimation for discretely observed diffusion processes (with discussion)</p>	68(3)	333-382	JOURNAL OF THE ROYAL STATISTICAL SOCIETY B		1369-7412	2006-Jun-01			10.1111/j.1467-9868.2006.00552.x				False		Papaspiliopoulos O	False	Roberts GO	False	Fearnhead, P	True
	0163	22		146794	4		H	<p>Monte-Carlo maximum likelihood estimation for discretely observed diffusion processes</p>			ANNALS OF STATISTICS		0090-5364	2007-Sep-21		http://www.e-publications.org/ims/submission/index.php/AOS/user/submissionFile/1580?confirm=0fdf6707		Accepted in final form for publication in ANNALS OF STATISTICS (ISSN 0090-5364) on 11 September 2007. Published online by that journal (see list of future papers at http://www.imstat.org/aos/future_papers.html) on 21 September 2007.			False		Papaspiliopoulos O	False	Roberts GO	False
	0163	22		55248	4		D	<p>On the density of properly maximal claims in financial markets with transaction costs</p>	17(2)	716-740	ANNALS OF APPLIED PROBABILITY		1050-5164	2007-Apr-01			10.1214/105051606000000880				False		Berkaoui A	False
	0163	22		55666	3		H	<p>Rotationally invariant statistics for examining the evidence from the pores in fingerprints</p>			LAW, PROBABILITY AND RISK		1470-840X	2007-Aug-19		http://dx.doi.org/10.1093/lpr/mgm018	10.1093/lpr/mgm018	Accepted in final form on 15 June 2007 by LAW, PROBABILITY & RISK (ISSN 1470-840X). Published online by that journal on 19 August 2007.			True	1	Parsons NR	False	Smith JQ	False	Wang L	False
	0163	22		55248	1		D	<p>Avoiding the origin: A finite-fuel stochastic control problem</p>	12 (4)	1378-1389	ANNALS OF APPLIED PROBABILITY		1050-5164	2002-Nov-01			10.1214/aoap/1037125867				False
	0163	22		54308	2		D	<p>Order-based dependent Dirichlet processes</p>	101(473)	179-194	JOURNAL OF THE AMERICAN STATISTICAL ASSOCIATION		0162-1459	2006-Mar-01			10.1198/016214505000000727				False		Griffin JE	False
	0163	22		54918	4		H	<p>Self-similarity and spectral asymptotics for the continuum random tree</p>			STOCHASTIC PROCESSES AND THEIR APPLICATIONS		0304-4149	2007-Jun-15		http://dx.doi.org/10.1016/j.spa.2007.06.005	10.1016/j.spa.2007.06.005	Accepted in final form by STOCHASTIC PROCESSES AND THEIR APPLICATIONS (ISSN 0304-4149) on 11 June 2007. Published online by that journal on 15 June 2007.			False		Hambly, B	True
	0163	22		55666	1		D	<p>The conditional Boolean model revisited</p>	7 (1)	77-96	MARKOV PROCESSES AND RELATED FIELDS		1024-2953	2001-Mar-01				No DOI is available for this journal. A PDF copy has been provided.			False
	0163	22		55645	4		D	<p>Bayesian inference for dynamic transcriptional regulation; the Hes1 system as a case study</p>	23(19)	2596-2603	BIOINFORMATICS		1367-4803	2007-Oct-01			10.1093/bioinformatics/btm367				False		Heron, E A	False	Rand, D A	False
	0163	22		54309	4		H	<p>Exit polling in a cold climate: The BBC/ITV experience in Britain in 2005</p>						2007-Sep-03		http://www2.warwick.ac.uk/fac/sci/statistics/crism/research/working_papers/2006/paper06-04		Accepted on 16 July 2007, in final form, for reading at an Ordinary Meeting (17 Oct 2007) of the Royal Statistical Society, and for subsequent publication (with discussion) in JOURNAL OF THE ROYAL STATISTICAL SOCIETY A (ISSN 0964-1998). Published online as a CRiSM working paper, initially in 2006, in final form September 2007. Also available at http://www.rss.org.uk/main.asp?page=1836			True		Curtice, J	True
	0163	22		54309	3		G	<p>"gnm", release 0.9-3</p>			Comprehensive R Archive Network	URL		2007-Sep-10		http://cran.r-project.org/src/contrib/Descriptions/gnm.html		The "gnm" package is the culmination of extensive methodological research on approximate inference, computation and the effective summarization of results, for a class of models --- the "generalized nonlinear models" --- which unifies many widely used nonlinear methods of analysis from research fields such as sociology, psychology, political science, actuarial science, demography, crop science an…			False		Turner, HL	False
	0163	22		55067	4		D	<p>Confidence intervals and p-values for meta-analysis with publication bias</p>	63(2)	475-482	BIOMETRICS		0006-341X	2007-Jun-01			10.1111/j.1541-0420.2006.00705.x				False		Henmi, M	False	Eguchi, S	True
	0163	22		134460	1		D	<p>Neuron-specific mRNA complexity responses during hippocampal apoptosis after traumatic brain injury</p>	24(12)	2866-2876	JOURNAL OF NEUROSCIENCE		0270-6474	2004-Mar-24			10.1523/JNEUROSCI.5051-03.2004				True	7	Manduchi, E	True	Marciano, P G	True	Speed, T P	True
	0163	22		134460	2		D	<p>Colon cancer prognosis prediction by gene expression profiling</p>	24(40)	6155-6164	ONCOGENE		0950-9232	2005-Aug-01			10.1038/sj.onc.1208984				True	11	Barrier, A	True	Speed, T P	True	Van der Laan, M	True
	0163	22		54870	2		H	<p>Stability of the Gibbs sampler for Bayesian hierarchical models</p>						2007-Oct-23		http://arxiv.org/abs/0710.4234v1		Accepted in final form by ANNALS OF STATISTICS (ISSN 0090-5364) on 23 April 2007. Published online at arxiv.org on 23 October 2007.			False		Roberts GO	False
	0163	22		54870	4		D	<p>A general framework for the parametrization of hierarchical models</p>	22(1)	59-73	STATISTICAL SCIENCE		0883-4237	2007-Feb-01			10.1214/088342307000000014				False		Roberts GO	False	Sk?ld M	True
	0168	22		211324	1		D	<p>On the posterior distribution of the number of components in a finite mixture</p>	32(5)	2044-2073	Annals of Statistics		0090-5364	2004-Oct-01			10.1214/009053604000000788				False
	0168	22		211328	2		D	<p>Bayesian methods for neural networks and related models</p>	19 (1)	128-139	Statistical Science		08834237	2004-Feb-01			10.1214/088342304000000099	This survey article is typical of many papers in this journal in representing scholarship rather than previously-unpublished technical research. It brings together material from the literatures of statistics and computer sciene/machine learning with the particular aim of familiarising statisticians with this currently important interface. It does, incidentally, cite a number of original research …			False
	0168	22		211325	3		D	<p>Sampling for radionuclides in the environment</p>	6(1)	1-93	Journal of the ICRU		1473-6691	2006-Jun-01		http://jicru.oxfordjournals.org/cgi/content/full/6/1/i		This report on statistical sampling was commissioned by the International Commission on Radiation and Units (ICRU). ICRU was established in 1925 by the International Congress of Radiology. The Principal objective was and has remained the development of recommendations on quantities and units of radiation and radioactivity, procedures for measurement and applications of these quantities and physic…			False	1	Bunzl, K.	True	Voigt, G.	True	Whicker, W.	True
	0168	22		211326	1		D	<p>Two cheers for P-values</p>	6(2)	193-204	Journal of Epidemiology and Biostatistics		1359-5229	2001-Mar-01			10.1080/135952201753172953				False
	0168	22		211326	4		D	Added Values: Controversies concerning randomization and additivity in clinical trials	23(24)	3729-3753	Statistics in Medicine		1097-0258	2004-Dec-06			10.1002/sim.2074	Was the keynote lecture to the joint conference of the International Society of Clinical Biostatistics and the Society for Clinical Trials, London 2003.			False
	0168	22		211326	2	2002	A	<p>Cross-over Trials in Clinical Research</p>		360	Wiley		9780471496533					This is a second edition of an extremely well-received book on cross-over trials. Seventy-nine further pages are added. The book cites more than 30 publications by the author and includes from these much original research including an account of how the two-stage procedure might be corrected, which was first suggested by the author, but is not easily accessible elsewhere.			False
	0168	22		211326	3	2003	A	Dicing with Death: chance, risk and health		263	Cambridge University Press		9780521540230					Includes original research on the history of statistics (some of which has since been published by the author in mre detail) and also reflects much hard research finding heuristic arguments in support of statistical results, some of which are both novel and powerful. The book has been adopted by the Open University for the course Chance, Risk and Health and there is now a 'book of the book' setti…			False
	0168	22		211324	4		H	<p>Bayesian finite mixtures: a note on prior specification and posterior computation</p>			Technical Report 05-3, Department of Statistics, University of Glasgow			2007-Nov-03		http://arxiv.org/pdf/0711.0458					False
	0168	22		211323	2		D	<p>The fingerprint of phantom mutations in mitochondrial DNA data</p>	71(5)	1150-1160	American Journal of Human Genetics		0002-9297	2002-Nov-01							False		Bandelt, H.-J.	True	Quintana-Murci, L.	True	Salas, A.	True
	0168	22		211318	2		D	<p>On the measurement and analysis of asymmetry with applications to facial modelling</p>	55 (1)	77-91	Journal of the Royal Statistical Society Series C (Applied Statistics)		14679876	2006-Jan-01			10.1111/j.1467-9876.2005.00532.x				False		Bock, M. T.	False
	0168	22		211318	4		D	<p>Exploring variation in three-dimensional shape data</p>	15(3)	524-541	Journal of Computational and Graphical Statistics		1537-2715	2006-Sep-01			10.1198/106186006x133023				False		Bock, M. T.	False
	0168	22		211321	2		D	<p>Classical model selection via simulated annealing</p>	65	503-521	Journal of the Royal Statistical Society Series B-Statistical Methodology		1467-9868	2003-May-01			10.1111/1467-9868.00399				False		Brooks, S. P.	True	King, R.	True
	0168	22		211328	1		D	<p>Deviance Information Criteria for missing data models (with discussion).</p>	1(4)	651-706	Bayesian Analysis		1931-6690	2006-Jan-01		http://ba.stat.cmu.edu/journal/2006/vol01/issue04/celeux.pdf					False		Celeux, G.	True	Forbes, F.	True	Robert, C. P.	True
	0168	22		211322	4		D	<p>An experimental evaluation of a loop versus a reference design for two-channel microarrays</p>	21(4)	492-501	Bioinformatics		1367-4811	2004-Sep-16			10.1093/bioinformatics/bti022				False	8	D'Alimonte, D.	True	Liu, X.	True	Vinciotti, V.	True
	0168	22		211321	1		D	<p>Bayesian model selection for partially observed diffusion models</p>	93(4)	809-825	Biometrika		1464-3510	2006-Dec-01			10.1093/biomet/93.4.809				False		Dellaportas, P.	True	Roberts, G. O.	True
	0168	22		211318	1		D	<p>On the use of the variogram in checking for independence in spatial data</p>	57(1)	211-218	Biometrics		1541-0420	2001-Mar-01			10.1111/j.0006-341X.2001.00211.x				False		Diblasi, A.	True
	0168	22		211324	3		D	<p>Bayesian finite mixtures with an unknown number of components: the allocation sampler</p>	17(2)	147-162	Statistics and Computing		1573-1375	2007-Jun-01			10.1007/s11222-006-9014-7				False		Fearnside, A.	False
	0168	22		211328	3		D	<p>Mixtures of factor analysers. Bayesian estimation and inference by stochastic simulation</p>	50(1-2)	73-94	Machine Learning		1573-0565	2003-Jan-01			10.1023/A:1020297828025				False		Fokoue, E.	False
	0168	22		211325	4		D	<p>Temporal analysis of spatial covariance of SO2 in Europe</p>	18(4)	409-421	Environmetrics		1099-095X	2006-Nov-13			10.1002/env.819				False		Bowman, A. W.	False	Giannitrapani, M.	False	Smith, R. I.	True
	0168	22		211329	3		D	<p>Some advances in optimal designs in contingent valuation studies</p>	136(3)	1153-1165	Journal of Statistical Planning and Inference		0378-3758	2006-Mar-01			10.1016/j.jspi.2004.08.004				False		Gunduz, N.	True
	0168	22		211328	4		D	<p>On the adequacy of variational lower bound functions for likelihood-based inference in Markovian models with missing values</p>	64(3)	549-564	Journal of the Royal Statistical Society Series B: Statistical Methodology		1467-9868	2002-Aug-01			10.1111/1467-9868.00350				False		Hall, P.	True	Humphreys, K.	False
	0168	22		211323	1		D	<p>Single, rapid coastal settlement of Asia revealed by analysis of complete mitochondrial genomes</p>	308(5724)	1034-1036	Science		1095-9203	2005-May-13			10.1126/science.1109792				False	17	Achilli, A.	True	Hill, C.	True	Rengo, C.	True
	0168	22		211329	1		D	<p>Two classes of multiplicative algorithms for constructing optimizing distributions</p>	51(3)	1591-1601	Computational Statistics & Data Analysis		1872-7352	2006-Dec-01			10.1016/j.csda.2006.05.014				False		Mandal, S.	True
	0168	22		211329	2		D	<p>Construction of optimal designs using a clustering approach</p>	136(3)	1120-1134	Journal of Statistical Planning and Inference		0378-3758	2006-Mar-01			10.1016/j.jspi.2004.08.005				False		Mandal, S.	True
	0168	22		211329	4		D	<p>Constructing optimal designs with constraints</p>	128(2)	609-621	Journal of Statistical Planning and Inference		0378-3758	2005-Feb-01			10.1016/j.jspi.2003.12.003				False		Carriere, K. C.	True	Mandal, S.	True
	0168	22		211319	3		D	<p>Using unlabelled data to update classification rules with applications in food authenticity studies</p>	55(1)	1-14	Journal of the Royal Statistical Society Series C-Applied Statistics		1467-9876	2006-Jan-01			10.1111/j.1467-9876.2005.00526.x				False		Downey, G.	True	Murphy, T. B.	True
	0168	22		211323	4		D	<p>Natural selection shaped regional mtDNA variation in humans</p>	100(1)	171-176	Proceedings of the National Academy of Sciences		1091-6490	2002-Dec-30			10.1073/pnas.0136972100				False	9	Golik,P.	True	Mishmar,D.	True	Ruiz-Pesini,E.	True
	0168	22		211321	3		D	<p>Efficient calculation of the normalizing constant of the autologistic and related models on the cylinder and lattice</p>	65	235-247	Journal of the Royal Statistical Society Series B: Statistical Methodology		1467-9868	2003-Feb-01			10.1111/1467-9868.00383				False		Pettitt, A. N.	True	Reeves, R.	True
	0168	22		211318	3		D	<p>Detecting discontinuities in nonparametric regression curves and surfaces</p>	16(4)	377-390	Statistics and Computing		1573-1375	2006-Dec-01			10.1007/s11222-006-9618-y				False		Ismail, B.	True	Pope, A.	True
	0168	22		211319	2		D	<p>Variable selection for model-based clustering</p>	101(473)	168-178	Journal of the American Statistical Association		1537-274X	2006-Mar-01			10.1198/016214506000000113				False		Raftery, A. E.	True
	0168	22		211319	1		H	<p>Normal uniform mixture differential gene expression detection for cDNA microarrays</p>			BMC Bioinformatics		1471-2105	2005-Jul-12		http://www.biomedcentral.com/1471-2105/6/173	10.1186/1471-2105-6-173				False		Raftery, A. E.	True
	0168	22		211321	4		D	<p>Motor unit number estimation using reversible jump Markov chain Monte Carlo</p>	56(3)	235-269	Journal of the Royal Statistical Society Series C: Applied Statistics		1467-9876	2007-May-01			10.1111/j.1467-9876.2007.00576.x	Discussion Paper			False	1	McCombe, P. A.	True	Pettitt, A. N.	True	Ridall, P. G.	True
	0168	22		211323	3		D	<p>Harvesting the fruit of the human mtDNA tree</p>	22(6)	339-345	Trends in Genetics		0168-9525	2006-Jun-01			10.1016/j.tig.2006.04.001				False	1	Achilli, A.	True	Richards, M.	True	Torroni, A.	True
	0168	22		211322	2		D	<p>Reconstructing repressor protein levels from expression of gene targets in Escherichia coli</p>	103(49)	18592-18596	Proceedings of the National Academy of Sciences of the United States of America		1091-6490	2006-Nov-22			10.1073/pnas.0603390103				False		Vinciotti, V.	True	Wit, E.	False
	0168	22		211322	1		D	<p>Statistical reconstruction of transcription factor activity using Michaelis-Menten kinetics</p>	63 (3)	816-823	Biometrics		1541-0420	2007-Feb-27			10.1111/j.1541-0420.2007.00757.x				False	1	Mersinias, V.	True	Smith, C. P.	True	Vinciotti, V.	True
	0168	22		211325	1		D	Validation of a structured questionnaire as an instrument to measure chronic pain in dogs on the basis of effects on health-related quality of life	67(11)	1826-1836	American Journal of Veterinary Research		0002-9645	2006-Nov-01			10.2460/ajvr.67.11.1826				False		Wiseman-Orr, M. L.	False	Reid, J.	False	Nolan, A. M.	False
	0168	22		211322	3		D	<p>How scale-free are biological networks</p>	13(3)	810-818	Journal of Computational Biology		1557-8666	2006-Apr-01			10.1089/cmb.2006.13.810				False		Wit, E.	False
	0168	22		211324	2		D	<p>Near-optimal designs for dual channel microarray studies</p>	54 (5)	817-830	Journal of the Royal Statistical Society Series C-Applied Statistics		1467-9876	2005-Nov-01			10.1111/j.1467-9876.2005.00519.x				False		Khanin, R.	False	Wit, E.	False
	0168	22		211317	2		D	<p>A Concise Guide to the Algebraic-Geometric Structure of the Simplex, the Sample Space for Compositional Data Analysis</p>	3	387-392	Terra Nostra		0882-8121	2002-Jul-01							False		Barcel-Vidal, C.	True	Egozcue, J. J.	True	Pawlowsky-Glahn, V.	True
	0168	22		211317	3		D	<p>Biplots for Compositional data</p>	51(4)	375-392	Journal of the Royal Statistical Society, Series C		1467-9876	2002-Oct-08			10.1111/1467-9876.00275				False		Greenacre, M.	True
	0168	22		211317	1	2005	A	<p>Statistical Concepts and Applications in Clinical Medicine</p>		360	Chapman and Hall		9781584882084					The main theme of this book is to direct attention to how past clinical experience can best be used for the important person in medicine, the present patient. The setting is thus how a statistician may act in a consulting role to a doctor faced with uncertainty and vaiability in data and attempting to combine past experience with observations on the current patient. Motivated by real consultative…			False		Kay, J. W.	False	Lauder, I. J.	True
	0168	22		211317	4	2006	C	<p>Logratios and Geochemical Discrimination in Scottish Dalradian Limestones: a case study</p>	Compositional Data Anlaysis in the Geosciences	25-41	The Geological Society	Buccianti, A.;Mateu-Figueras, G. ;Pawlowsky-Glahn, V.	9781862392052								False		Thomas, C. W.	True
	0168	22		211320	2		H	<p>Assessing ecological responses to environmental change using statistical models</p>			Journal of Applied Ecology			2007-Nov-22		http://dx.doi.org/10.1111/j.1365-2664.2007.01428.x	10.1111/j.1365-2664.2007.01428.x				False	1	Bowman, A. W.	False	Carvalho, L.	True	Kirika, A.	True
	0168	22		211320	1		D	<p>Model Comparison for a Complex Ecological System</p>	170(3)	691-711	Journal of the Royal Statistical Society, Series A		1467-985X	2007-Jan-25			10.1111/j.1467-985X.2006.00462.x				False		Bowman, A. W.	False	Carvalho, L.	True	Scott, E. M.	False
	0168	22		392411	2		H	<p>Modelling the effects of air pollution on health using Bayesian dynamic generalised linear models</p>						2007-Oct-18		http://arxiv.org/abs/0710.3473		Accepted by the journal Environmetrics on October 2, 2007, with a predicted publication-online date of November 15, 2007 and doi 10.1002/env.894.			False		Shaddick, G.	True
	0168	22		392411	1		H	<p>Time-varying coefficient models for the analysis of air pollution and health outcome data</p>			Biometrics		1541-0420	2007-Apr-09		http://dx.doi.org/10.1111/j.1541-0420.2007.00776.x	10.1111/j.1541-0420.2007.00776.x				False		Shaddick, G.	True
	0168	22		392412	1		H	<p>On monotonicity of regression quantile functions</p>			Statistics and Probability Letters			2007-Nov-02		http://eprints.gla.ac.uk/3799/		On October 10th 2007 this paper was accepted by Statistics and Probability Letters, after a reviewing period for the revised version of over 1 year.			False		Portnoy, S.	True
	0168	22		211325	2		D	<p>Comprehensive sensitivity analysis of an SO2 deposition model for three measurement sites: consequences for SO2 deposition fluxes.</p>	39 (28)	5025-5039	Atmospheric Environment		13522310	2005-Sep-01			10.1016/j.atmosenv.2005.05.024				False		MacDougall, M	True	Smith, R. I.	True
	0168	22		392410	4		D	<p>Changes in the Atmospheric Deposition of Acidifying Compounds in the UK between 1986 and 2001</p>	137(1)	15-25	Environmental Pollution		1873-6424	2005-Sep-01			10.1016/j.envpol.2004.12.028				False		Fowler, D.	True	Hayman, G.	True	Muller, J. B. A.	True
	0168	22		392410	1		D	<p>Uncertainty in estimation of wet deposition of sulphur</p>	1(5/6)	341-353	Water, Air & Soil Pollution: Focus		1573-2940	2001-Sep-01			10.1023/A:1013144231312				False		Fowler, D.	True
	0168	22		392410	2		D	<p>Bayesian Calibration of Process-Based Forest Models: Bridging the Gap Between Models and Data</p>	25(7)	915-927	Tree Physiology		0829-318X	2005-May-02							False		Rougier, J.	True	Van Oijen, M.	True
	0168	22		392410	3		D	<p>Sulphur Dioxide in Europe: Statistical Relationships Between Emissions and Measured Concentrations</p>	40(14)	2524-2532	Atmospheric Environment		1352-2310	2006-May-01			10.1016/j.atmosenv.2005.12.052				False		Bowman, A. W.	False	Giannitrapani, M.	False	Scott, E. M.	False
	0116	22		875046	1		D	Nonparametric predictive inference with right-censored data.	126	25-54	Journal of Statistical Planning and Inference		0378-3758	2004-Nov-01		http://dx.doi.org/10.1016/j.jspi.2003.07.004	10.1016/j.jspi.2003.07.004				False		Yan, K. J.	False
	0116	22		875046	2		D	Nonparametric predictive inference and interval probability.	124	251-272	Journal of Statistical Planning and Inference.		0378-3758	2004-Sep-01		http://dx.doi.org/10.1016/j.jspi.2003.07.003	10.1016/j.jspi.2003.07.003				False		Augustin, T.	True
	0116	22		875046	3		D	Nonparametric predictive comparison of proportions.	137	23-33	Journal of Statistical Planning and Inference.		0378-3758	2007-Jan-01		http://dx.doi.org/10.1016/j.jspi.2005.11.008	10.1016/j.jspi.2005.11.008				False		Coolen-Schrijner, P.	False
	0116	22		875046	4		D	On Nonparametric Predictive Inference and Objective Bayesianism.	15	21-47	Journal of Logic, Language and Information.		0925-8531	2006-Jul-01		http://dx.doi.org/10.1007/s10849-005-9005-7	10.1007/s10849-005-9005-7				False
	0116	22		875047	1		D	The deviation matrix of a continuous-time Markov chain	16	351-366	Probability in the Engineering and Informational Sciences.		0269-9648	2002-Jul-01		http://dx.doi.org/10.1017/S0269964802163066	10.1017/S0269964802163066				False		Van Doorn, E.A.	True
	0116	22		875047	2		D	On the convergence to stationarity of birth-death processes.	38	696-706	Journal of Applied Probability.		0021-9002	2001-Sep-01		http://dx.doi.org/10.1239/jap/1005091033	10.1239/jap/1005091033				False		Van Doorn, E.A.	True
	0116	22		875047	3		D	Nonparametric adaptive opportunity-based replacement strategies.	57	63-81	Journal of the Operational Research Society.		0160-5682	2006-Jan-01		http://dx.doi.org/10.1057/palgrave.jors.2601954	10.1057/palgrave.jors.2601954				False		Coolen, F.P.A.	False	Shaw, S.C.	True
	0116	22		875047	4		D	Adaptive age replacement strategies based on nonparametric predictive inference.	55	1281-1297	Journal of the Operational Research Society.		0160-5682	2004-Dec-01		http://dx.doi.org/10.1057/palgrave.jors.2601764	10.1057/palgrave.jors.2601764				False		Coolen, F.P.A.	False
	0116	22		875048	1		D	Bayesian forecasting for complex systems using computer simulators.	96	717-729	Journal of the American Statistical Association.		0162-1459	2001-Jun-01		http://lysander.asa.catchword.org/vl=791500/cl=18/nw=1/rpsv/cw/asa/01621459/v96n454/s30/p717					False		Goldstein, M.	False	Rougier, J. C.	False	Seheult, A. H.	False
	0116	22		875048	2		H	<p>A new reconstruction of multivariate normal orthant probabilities.</p>			Blackwell		1369-7412	2007-Nov-02		http://www.blackwell-synergy.com/doi/abs/10.1111/j.1467-9868.2007.00625.x		Published online 02 November 2007, to appear in Journal of the Royal Statistical Society series B.			False	0
	0116	22		875048	3		N	<p>Opinion of the Scientific Panel on Plant health, Plant protection products and their Residues on a request from EFSA related to the assessment of the acute and chronic risk to aquatic organisms with regard to the possibility of lowering the uncertainty factor if additional species were tested. And Appendix: Mathematical and statistical basis of options for risk calculations (section 5 of the o…	European Food Safety Authority	59				2006-Jan-01		http://www.efsa.europa.eu/EFSA/efsa_locale-1178620753812_1178620775612.htm		Professor Tony Hardy, Chair of the PPR Panel, certifies that: `Dr Craig was an ad hoc expert advising the PPR panel of EFSA. He was sole author of the technical statistical appendix, contributed most of the statistical methodology (including all of section 5 other than 5.2.2) and was substantially involved in writing the main text of the opinion.'			False	21	Barcelo Culleres, D	True	Black, R	True	Boesten, J	True
	0116	22		875048	4		N	<p>Opinion of the Scientific Panel on Plant health, Plant protection products and their Residues on a request from Commission related to the appropriate variability factor(s) to be used for acute dietary exposure assessment of pesticide residues in fruit and vegetables.</p>	European Food Safety Authority	61				2005-Feb-01		http://www.efsa.europa.eu/EFSA/efsa_locale-1178620753812_1178620775732.htm		Professor Tony Hardy, Chair of the PPR Panel, certifies that: `Dr Craig was an ad hoc expert advising the PPR panel of EFSA. He was sole author of the statistical appendices III-V on pages 51-61, contributed the statistical methodology and all tables and figures (except figure 5) in the main opinion and was substantially involved in writing the text of the opinion.'			False	21	Barcelo Culleres, D	True	Black, R	True	Boesten, J	True
	0116	22		875049	1		D	Modelling beyond regression functions: An application of multimodal regression to speed-flow data.	55	461-475	Applied statistics : a journal of the Royal Statistical Society.		0035-9254	2006-Aug-01		http://www.blackwell-synergy.com/doi/abs/10.1111/j.1467-9876.2006.00547.x	10.1111/j.1467-9876.2006.00547.x				False		Tutz, Gerhard	True
	0116	22		875049	2		D	Local Principal Curves.	15	301-313	Statistics and Computing.		0960-3174	2005-Oct-01		http://www.ingentaconnect.com/content/klu/stco/2005/00000015/00000004/00004073	10.1007/s11222-005-4073-8				False		Tutz, Gerhard	True	Evers, Ludger	True
	0116	22		875049	3		H	<p>Weighted Repeated Median Smoothing and Filtering.</p>			American Statistical Association		0162-1459	2007-Oct-01		http://eprints.dur.ac.uk/archive/00000241/		Accepted for publication; scheduled to appear in the December 2007 issue of JASA.			False		Fried, Roland	True	Gather, Ursula	True
	0116	22		875050	1		D	Avoiding foregone conclusions: geometric and foundational analysis of paradoxes of finite additivity	94	73-87	Journal of Statistical Planning and Inference.		0378-3758	2001-Mar-01		http://dx.doi.org/10.1016/S0378-3758(00)00229-9	10.1016/S0378-3758(00)00229-9				False
	0116	22		875050	2		D	Bayes linear kinematics and Bayes linear Bayes Graphical Models.	91	425-446	Biometrika.		0006-3444	2004-Jun-01		http://dx.doi.org/10.1093/biomet/91.2.425	10.1093/biomet/91.2.425				False		Shaw S.	True
	0116	22		875050	3		D	Trade-off sensitive experimental design: a multicriterion, decisiontheoretic, Bayes linear approach.	136	498-526	Journal of Statistical Planning and Inference.		0378-3758	2006-Feb-01		http://dx.doi.org/10.1016/j.jspi.2004.07.008	10.1016/j.jspi.2004.07.008				False		Farrow, M.	True
	0116	22		875050	4		D	Bayes Linear Calibrated Prediction for Complex Systems	101	1132-1143	Journal of the American Statistical Association		0162-1459	2006-Sep-01		http://www.maths.dur.ac.uk/stats/people/jcr/BLCP-a4.pdf	10.1198/016214506000000203				False		Rougier, J.C.	False
	0116	22		875051	1		D	Universality of critical behaviour in a class of recurrent random walks	130	222-258	Probability Theory and Related Fields.		0178-8051	2004-Oct-01		http://dx.doi.org/10.1007/s00440-004-0353-z	10.1007/s00440-004-0353-z				False		Velenik, Y.	True
	0116	22		875051	2		D	Self-avoiding polygons: sharp asymptotics of canonical partition functions under the fixed area constraint	10	1-64	Markov Processes and Related Fields.		1024-2953	2004-Jan-01		http://www.math.msu.su/~malyshev/cont03.htm					False		Ioffe, D.	True
	0116	22		875051	3		D	Phase transition for the spherical hierarchical model	8	565-594	Markov Processes and Related Fields.		1024-2953	2002-Jan-01		http://www.math.msu.su/~malyshev/abs02.htm					False		Ben Arous, G.	True	Molchanov, S.	True
	0116	22		875051	4		D	Surface tension and the Ornstein-Zernike behaviour for the 2D Blume-Capel model	106	431-476	Journal of Statististical Physics.		0022-4715	2002-Feb-01		http://dx.doi.org/10.1023/A:1013797920029	10.1023/A:1013797920029				False		Koteck?, Roman	True
	0116	22		875052	1		D	Periodicity in the transient regime of exhaustive polling systems.	16	1816-1850	Annals of Applied Probability.		1050-5164	2006-Nov-01		http://www.maths.dur.ac.uk/~dma0imm/mmpv_AAP247.pdf	10.1214/105051606000000376				False		Menshikov, M.V.	False	Popov, S.	True	Volkov, S.	True
	0116	22		875052	2		D	Stability criteria for controlled queueing systems.	52	215-229	Queueing Systems: Theory and Applications.		0257-0130	2006-Mar-01		http://www.maths.dur.ac.uk/~dma0imm/macpheemuller.ps	10.1007/s11134-006-5555-x				False		M?ller, L.J.	False
	0116	22		875052	3		D	Critical random walks on two-dimensional complexes with applications to polling systems	13	1399-1422	Annals of Applied Probability.		1050-5164	2003-Nov-01		http://www.maths.dur.ac.uk/~dma0imm/AAP03.ps	10.1214/aoap/1069786503				False		Menshikov, M.V.	False
	0116	22		875052	4		D	A Markov chain model of a polling system with parameter regeneration.	17	1447-1473	Annals of Applied Probability.		1050-5164	2007-Oct-01		http://dx.doi.org/10.1214/105051607000000212	10.1214/105051607000000212				False		Menshikov, Mikhail.	False	Petritis, Dimitri.	True	Popov, Serguei.	True
	0116	22		875053	1		D	On the connectivity properties of the complementary set in fractal percolation models	119	176-186	Probability Theory and Related Fields.		0178-8051	2001-Feb-01		http://dx.doi.org/10.1007/PL00008757	10.1007/PL00008757				False		Popov S. Yu.	True	Vachkovskaia M.	True
	0116	22		875053	2		D	The loss of tension in an infinite membrane with holes distributed according to a Poisson law.	34	292-312	Advances in Applied Probability.		0001-8678	2002-Jun-01		http://dx.doi.org/10.1239/aap/1025131219	10.1239/aap/1025131219				False		Rybnikov, K.A.	True	Volkov, S.E.	True
	0116	22		875053	3		D	Random walk in random environment with asymptotically zero perturbation	8	491?513	Journal of the European Mathematical Society.		1435-9855	2006-Jan-01		http://www.ems-ph.org/journals/all_issues.php?issn=1435-9855					False		Wade, A. R.	True
	0116	22		875053	4		D	Positive recurrence of processes associated to crystal growth models	16	1059-1085	Annals of Applied Probability.		1050-5164	2006-Aug-01		http://dx.doi.org/10.1214/105051606000000079	10.1214/105051606000000079				False		Andjel, A.	True	Sisko, V.	True
	0116	22		875056	1	2001	C	<p>Towards robust analysis of variance.</p>	Data Analysis from Statistical Foundations: A Festschrift in Honor of the 75th Birthday of D.A.S. Fraser.	217-244	Nova Science	Saleh, A.K.Md.E., , ,	1560729686			https://www.novapublishers.com/catalog/product_info.php?products_id=656		The paper contains entirely original research. It proposes and implements an original approach to robust analysis of variance, where robustness is addressed at all levels of the design hierarchy, not just at the replication level which was essentially the focus of all previous research.			False		Tukey, J. W.	True
	0116	22		875056	2		D	Exact variance structure of sample L-moments.	124	337-359	Journal of Statistical Planning and Inference.		0378-3758	2004-Sep-01		http://dx.doi.org/10.1016/S0378-3758(03)00213-1	10.1016/S0378-3758(03)00213-1				False		Elamir, Elsayed A. H.	True
	0116	22		875056	3		H	Correlation models for monitoring child growth.			John Wiley		0277-6715	2007-Jun-29		http://dx.doi.org/10.1002/sim.2973	10.1002/sim.2973	Accepted for publication 8 May 2007, published online 29 Jun 2007 in Statistics in Medicine.			False		Argyle, Jenny.	True	Wooff, David A.	False
	0116	22		875056	4		H	Prior viability assessment for Bayesian analysis.			Elsevier		0378-3758	2007-May-22		http://dx.doi.org/10.1016/j.jspi.2007.04.023	10.1016/j.jspi.2007.04.023	Accepted for publication 24 April 2007, published online 22 May 2007 in Journal of Statistical Planning and Inference.			False		Goldstein, Michael.	False
	0116	22		875057	1		D	Dynamic Programming for Deterministic Discrete-Time Systems with Uncertain Gain	39	257-278	International Journal of Approximate Reasoning.		0888-613X	2005-Jun-01		http://dx.doi.org/10.1016/j.ijar.2004.10.004	10.1016/j.ijar.2004.10.004				False		De Cooman, Gert	True
	0116	22		875057	2		D	Coherent lower previsions in systems modelling: products and aggregation rules	85	113-134	Reliability Engineering & System Safety.		0951-8320	2004-Sep-01		http://dx.doi.org/10.1016/j.ress.2004.03.007	10.1016/j.ress.2004.03.007				False		De Cooman, Gert	True
	0116	22		875058	1		D	Brane World Cosmology Without the Z_2 Symmetry.	504	254-261	Physics Letters B.		0370-2693	2001-Apr-01		http://xxx.soton.ac.uk/abs/hep-ph/0008132	10.1016/S0370-2693(01)00291-X				False		Davis, Anne-Christine.	True	Davis, Stephen C.	True	Perkins, Warren B.	True
	0116	22		875058	2		D	Cosmological phase transitions in a brane world.	63	083518	Physical Review D.		0556-2821	2001-Apr-01		http://xxx.soton.ac.uk/abs/hep-ph/0012223	10.1103/PhysRevD.63.083518				False		Davis, Stephen C.	True	Perkins, Warren B.	True	Davis, Anne-Christine.	True
	0116	22		875058	3		D	Bulk black holes radiating in non-Z_2 brane-world spacetimes.	4	013	Journal of Cosmology and Astroparticle Physics.		1475-7516	2005-Apr-01		http://xxx.soton.ac.uk/abs/hep-th/0412281	10.1088/1475-7516/2005/04/013				False		Jennings, David.	True	Davis, Anne-Christine.	True	van de Bruck, Carsten.	True
	0116	22		875058	4		D	Graviton Emission into Non-Z_2 Symmetric Brane World Spacetimes	07	011	Journal of Cosmology and Astroparticle Physics.		1475-7516	2005-Jul-01		http://uk.arxiv.org/abs/hep-th/0412083	10.1088/1475-7516/2005/07/011				False		Jennings, David.	True
	0116	22		875059	1	2001	A	Childhood smoking: Incidence, interrelationships and interventions.		157	Smith-Gordon		1-85463-214-0					This book concerns the design and analysis of a large survey of smoking behaviour and its correlates; and recommendations for public health given the research findings. The study population is around 14000 children in Northern England. The collaboration is interdisciplinary: the co-author is an expert in comparative public health, and the results of the research are an important contribution to t…			False		Cheung, P.	True
	0116	22		875059	2	2007	A	Bayes Linear Statistics: Theory and Methods.		508	John Wiley		978-0-470-01562-9			http://eu.wiley.com/WileyCDA/WileyTitle/productCd-0470015624.html		This book unifies and extends work carried out by the authors dating back to 1984, and earlier by the first author alone. About one third of the material is new to this volume. All of the earlier work has been re-examined and adapted to provide a coherent and consistent development of the theory. The book covers the foundations, theory, methodology, mathematics and practicalities of the Bayes lin…			False		Goldstein, M.	False
	0116	22		875059	3		D	Bayesian Graphical Models for Software Testing.	28	510-525	IEEE Transactions on Software Engineering.		0098-5589	2002-May-01		http://csdl2.computer.org/persagen/DLAbsToc.jsp?resourcePath=/dl/trans/ts/&toc=comp/trans/ts/2002/05/e5toc.xml&DOI=10.1109/TSE.2002.1000453	10.1109/TSE.2002.1000453				False		Goldstein, M.	False	Coolen, F. P. A.	False
	0116	22		875059	4		D	Dimension reduction via principal variables	52	550-565	Computational Statistics & Data Analysis.		0167-9473	2007-Sep-01		http://dx.doi.org/10.1016/j.csda.2007.02.012	10.1016/j.csda.2007.02.012				False		Cumming, J. A.	False
	0114	22		488692	1		D	The hyperbolic geometry of random transpositions	34 (2)	429-467	The Annals of Probability		00911798	2006-Jan-01			10.1214/009117906000000043				False
	0114	22		488692	2		D	A phase transition in the random transposition random walk	136 (2)	203-233	Probability Theory and Related Fields		14322064	2006-Nov-10			10.1007/s00440-005-0479-7				False		Durrett, R.	True
	0114	22		488692	3		D	Beta-coalescents and continuous stable random trees	35 (5)	1835-1887	The Annals of Probability		00911798	2007-Jan-01			10.1214/009117906000001114				False		Berestycki, J.	True	Schweinsberg, J.	True
	0114	22		488692	4		H	Small-time behavior of beta coalescents						2006-Jul-05		http://uk.arxiv.org/PS_cache/math/pdf/0601/0601032v2.pdf		To appear in Annales de l'Institut Henri Poincare (B), Probabilites et Statistiques.			False		Berestycki, J.	True	Schweinsberg, J.	True
	0114	22		95695	1		D	Efficient construction of reversible jump Markov chain Monte Carlo proposal distributions	65 (1)	3-39	Journal of the Royal Statistical Society Series B (Statistical Methodology)		14679868	2003-Jan-28			10.1111/1467-9868.03711				False		Giudici, P.	True	Roberts, G.O.	True
	0114	22		95695	2		D	Classical model selection via simulated annealing	65 (2)	503?520	Journal of the Royal Statistical Society Series B (Statistical Methodology)		14679868	2003-Apr-25			10.1111/1467-9868.00399				False		Friel, N.	True	King, R.	True
	0114	22		95695	3		D	A Classical Study of Catch-Effort Models for Hector's Dolphins	99 (466)	325 - 333	Journal of the American Statistical Association		1537-274X	2004-Jun-01			10.1198/016214504000000304				False		King, R	True
	0114	22		95695	4		D	Bayesian model discrimination for multiple strata capture-recapture data	89 (4)	785-806	Biometrika		0006-3444	2002-Dec-01			10.1093/biomet/89.4.785				False		King, R	True
	0114	22		306180	1		D	Instability of Interfaces in the Antiferromagnetic XXZ Chain at Zero Temperature	236 (3)	477-511	Communications in Mathematical Physics		14320916	2003-Apr-14			10.1007/s00220-003-0826-4				False		Kennedy, T.	True
	0114	22		306180	2		D	Perfect transfer in quantum spin networks	92	187902	Physics Review Letters		1079-7114	2004-May-04		http://link.aps.org/abstract/PRL/v92/e187902	10.1103/PhysRevLett.92.187902				False		Christandl, M.	True	Ekert A.	True	Landahl, A.	True
	0114	22		306180	3		D	Additivity for transpose depolarizing channels	4 (1)	85-98	International Journ. Quantum Inform.		0219-7499	2006-Feb-01			10.1142/S0219749906001633				False		Holevo, A. S.	True	Suhov, Y. M.	False
	0114	22		488693	1		D	Influence diagrams for casual modelling and inference	70	161-189	International Statistical Review		0306 7734	2002-Jan-01			10.1111/j.1751-5823.2002.tb00354.x				False
	0114	22		488693	2		D	Game theory, Maximum Entropy, Minimum Discrepancy, and Robust Bayesian Decision Theory	32 (4)	1367-1433	Annals of Statistics		00905364	2004-Jan-01			10.1214/009053604000000553				False		Grunwald, P. D.	True
	0114	22		488693	3		D	Object-oriented Bayesian Networks for Complex Forensic DNA Profiling Problems.	169	195-205	Forensic Science International		0379-0738	2007-Jan-01			10.1016/j.forsciint.2006.08.028				False		Mortera, J.	True	Vicard, P.	True
	0114	22		488693	4		D	The Geometry of Proper Scoring Rules	59 (1)	77-93	Annals of the Institute of Statistical Mathematics		0020-3157	2006-Dec-16			10.1007/s10463-006-0099-8				False
	0114	22		488697	1		D	Asset pricing and hedging in financial markets with transaction costs: An approach based on the von Neumann-Gale model	2 (4)	327-355	Annals of Finance		1614-2454	2006-Oct-10			10.1007/s10436-006-0042-2				False		Evstigneev, I.V	True	Taksar, M.I.	True
	0114	22		488697	2		D	Sequential importance sampling algorithms for dynamic stochastic programming ?	133(4)	1422-1444	Journal of Mathematical Sciences		1573-8795	2006-Mar-01			10.1007/s10958-006-0058-1				False
	0114	22		488697	3		D	Global asset liability management	9(1/40)	137-195	British Actuarial Journal		1357-3217	2003-Jan-01				S_0114_22_371775_3.pdf			False		Germano, M.	True	Medova, E. A.	True	Villaverde, M.	True
	0114	22		95697	1		D	Application of large deviation methods to the pricing of index options in finance	336 (3)	263-266	Comptes Rendus Mathematique		1631073X	2003-Jan-01			10.1016/S1631-073X(03)00032-3				False		Avellaneda, M.	True	Boyer-Olson, D.	True	Busca, J.	True
	0114	22		95697	2		D	Approximations of the Brownian rough path with applications to stochastic analysis.	41(4)	703-724	Ann. Inst. H. Poincar? Probab. Statist.		0246-0203	2005-Jan-01			10.1016/j.anihpb.2004.05.003				False		Victoir, N.	True
	0114	22		95697	3		D	Levy's area under conditioning	42(1)	89-101	Ann. Inst. H. Poincar? Probab. Statist.		0246-0203	2006-Jan-01			10.1016/j.anihpb.2005.02.003				False		Lyons, T.	True	Stroock, D.	True
	0114	22		95697	4		H	Regular Variation and Smile Asymptotics			Mathematical Finance		1467-9965	2006-Mar-01		http://arxiv.org/abs/math/0603146v2					False		Benaim, S.	False
	0114	22		488769	1		H	tgp: an R package for Bayesian nonstationary, semiparametric nonlinear regression and design by treed Gaussian process models			Journal of Statistical Software		1548-7660	2007-Jun-13		http://www.jstatsoft.org/v19/i09					False
	0114	22		488769	2	2003	C	Adaptive Caching by Refetching	15	1465-1472	Advances in Neural Information Processing Systems : Proceedings of the 2002 Conference	Becker, Suzanna	0262025507			http://books.google.com/books?id=AAVSDw4Rw9UC&pg=PA1489&vq=gramacy&sig=O1FP9J-UfLDAlIeRy2m5fJF3aW8					False		Ari, I.	True	Brandt, S. A.	True	Warmuth, M. K.	True
	0114	22		488769	3		H	Importance tempering.			Statistics and Computing		0960-3174	2007-Sep-17		http://trefoil.math.ucdavis.edu/0707.4242		arXiv:0707.4242			False		King, R.	True	Samworth, R	False
	0114	22		488769	4		H	Bayesian treed Gaussian process Models			Journal of the American Statistical Association		1537-274X	2007-Nov-15		http://arxiv.org/abs/0710.4536					False		Lee, H. K. H.	True
	0114	22		95698	1	2006	A	The Random-Cluster Model, 'Grundlehren der Mathematischen Wissenschaften'		377+xiii pp	Springer-Verlag, Heidelberg		978-3-540-32890-2					The original research nominated for the RAE may be found in the following sections: Sections 3.7, 5.4, 5.5, 5.6, 5.8, 6.5, 6.6, 7.7, 7.8, 7.9, 7.10, 7.11, 9.1, 9.2, 10.9, 10.10, and Theorem 3.100.			False
	0114	22		95698	2		D	Influence and sharp-threshold theorems for monotonic measures	34 (5)	1726-1745	Annals of Probability		0091-1798	2006-Jan-01			10.1214/009117906000000278				False		Graham, B. T.	False
	0114	22		95698	3	2002	C	Directed percolation and random walk, In and Out of Equilibrium	51	273-297	Birkhauser	Sidoravicius, V.	0817642897					S_0114_22_73418_3.pdf			False		Hiemer, P.	False
	0114	22		95698	4		D	Weak limits for quantum random walks	69(2)	026119	Physical Review E		1550-2376	2004-Feb-27			10.1103/PhysRevE.69.026119				False		Janson, S.	True	Scudo, P.	True
	0114	22		95700	1		D	Fairness and stability of end-to-end congestion control	9	159-176	European Journal of Control		0947-3580	2003-Jan-01			10.3166/ejc.9.159-176				False
	0114	22		95700	2		D	Fluid model for a network operating under a fair bandwidth-sharing policy	14 (3)	1055-1083	Annals of Applied Probability		1050-5164	2004-Jan-01			10.1214/105051604000000224				False		Williams, R. J.	True
	0114	22		95700	3		D	Modelling incentives for collaboration in mobile ad hoc networks Performance Evaluation	57(4)	427-439	Performance Evaluation		0166-5316	2004-May-01			10.1016/j.peva.2004.03.003				False		Crowcroft, J.	True	Gibbens, R.	True	Ostring , S	True
	0114	22		95700	4		D	A contract and balancing mechanism for sharing capacity in a communication network	52	39-53	Management Science		0025-1909	2006-Jan-01			10.1287/mnsc.1050.0455				False		Anderson, E. A.	True	Steinberg, R.	True
	0114	22		95702	1		D	Brownian coagulation	2	93-101	Communications in Mathematical Sciences		1539-6746	2004-Jan-01				pdf to be supplied S_0114_22_73432_1.pdf			False
	0114	22		95702	2		D	Structure of large random hypergraphs	15(1/A)	125-152	Annals of Applied Probability		1050-5164	2005-Jan-01			10.1214/105051604000000567				False		Darling, R. W. R.	True
	0114	22		95702	3		D	Strong approximation for the supermarket model	15(3)	2038-2061	Annals of Applied Probability		1050-5164	2005-Jan-01			10.1214/105051605000000368				False		Luczak, M. J.	True
	0114	22		95702	4		D	Large Deviations for the Yang-Mills Measure on a Compact Surface	261(2)	405-450	Communications in Mathematical Physics		0010-3616	2006-Jan-01			10.1007/s00220-005-1450-2				False		Levy, T.	True
	0114	22		95703	1		D	A functional approach to approximations for the individual risk model	34	379-397	ASTIN Bulletin		0515-0361	2004-Jan-01			10.2143/AST.34.2.505149				False
	0114	22		95703	2		D	Nonparametric inference from the $M/G/1$ workload	12(4)	737-759	Bernoulli		1350-7265	2006-Jan-01							False		Hansen, M.B.	True
	0114	22		95703	3		D	Approximations for the Gerber-Shiu expected discounted penalty function in the compound Poisson model	39(2)	385-406	Advances in Applied Probability		0001-8678	2007-Jan-01			10.1239/aap/1183667616				False		Politis, K.	True
	0114	22		95703	4		D	The joint density of the surplus before and after ruin in the Sparre Andersen model	44 (3)	695-712	Journal of Applied Probability		00219002	2007-Dec-12		http://projecteuclid.org/DPubS?service=UI&version=1.0&verb=Display&handle=euclid.jap/1189717539	10.1239/jap/1189717539				False		Politis, K.	True
	0114	22		95704	1		D	Monte Carlo valuation of American options	12	271-286	Mathematical Finance		1467-9965	2002-Jan-01			10.1111/1467-9965.02010				False
	0114	22		95704	2		D	Valuations and dynamic convex risk measures	709	26	Mathematical Finance		1467-9965	2007-Sep-01		http://adsabs.harvard.edu/abs/2007arXiv0709.0232J		pdf to be supplied			False		Jobert, A.	True
	0114	22		95704	3		D	Pathwise stochastic optimal control	46(3)	1116-1132	SIAM Journal on Control and Optimization		0363-0129	2007-Aug-01			10.1137/050642885				False
	0114	22		95705	1		D	Small confidence sets for the mean of a spherically symmetric distribution	67	343-361	Journal of the Royal Statistical Society: Series B		1369-7412	2005-Jan-01			10.1111/j.1467-9868.2005.00505.x				False
	0114	22		95705	2		D	Properties of bagged nearest-neighbour classifiers	67	363-379	Journal of the Royal Statistical Society: Series B		1369-7412	2005-Jan-01			10.1111/j.1467-9868.2005.00506.x				False		Hall, P.	True
	0114	22		95705	3		D	A note on methods of restoring consistency to the bootstrap,	90	985-990	Biometrika		0006-3444	2003-Jan-01			10.1093/biomet/90.4.985				False
	0114	22		95705	4		H	Choice of neighbour order in nearest-neighbour classification			Annals of Statistics		0090-5364	2007-Jan-01		http://www.statslab.cam.ac.uk/~rjs57/Research.html and http://www.imstat.org/aos/future_papers.html					False		Hall, P.	True	Park, B. U.	True
	0114	22		489377	1		D	Bayesian measures of model complexity and fit (with discussion)	64	583-640	Journal of the Royal Statistical Society		0952-8385	2002-Jan-01			10.1111/1467-9868.00353				False		Best, N. J.	True	Carlin, B. P.	True	van der Linde, A.	True
	0114	22		489377	2		D	Commissioned analysis of surgical performance using routine data: lessons from the Bristol Inquiry (with discussion)	165	191-232.	Journal of the Royal Statistical Society, Series A,		0035-9238	2002-Jan-01			10.1111/1467-985X.02021				False	1	Aylin, P.	True	Evans, S. J. W.	True	Murray, G. D.	True
	0114	22		489377	3		D	Incorporating Bayesian ideas into health-care evaluation	19	156-174	Statistical Science		0883-4237	2004-Jan-01			10.1214/088342304000000080				False
	0114	22		489377	4		D	A simple risk-adjusted exponentially weighted moving average,	102	140-152	Journal of American Statistical Association		0162-1459	2007-Jan-01			10.1198/016214506000001121				False		Grigg, O.	True
	0114	22		95707	1		D	An entropic measurement of queueing behaviour in a class of manufacturing operations	457	1579-1601	Proceedings of the Royal Society London Series A		09501207	2001-Jul-01			10.1098/rspa.2000.0731				False		Frizelle, G.	True
	0114	22		95707	2		D	Malyshev's theory and JS-queues	13(4)	1313-1354	Annals of Applied Probability		1050-5164	2003-Jan-01			10.1214/aoap/1069786501				False		Kurkova, I.	True
	0114	22		95707	3		D	Branching diffusion on <b>H</b><sub>d</sub> with variable fission: the Hausdorff dimension of the limiting set	51	155-167	Theory of Probability and its Applications		0040-585X	2007-Jan-01			10.1137/S0040585X97982281				False		Kelbert, M.	True
	0114	22		95707	4		H	On Malliavin measures, SLE and CFT			Proceedings of the Steklov Institute of Mathematics		1531-8605	2006-Sep-01		http://arxiv.org/abs/math-ph/0609056v1		arXiv.math-ph/0609056v1			False		Kontsevich, M.	True
	0114	22		95708	1		D	Optimal portfolio choice in the bond market	10(4)	553-573	Finance and Stochastics		0949-2984	2006-Dec-12			10.1007/s00780-006-0019-z				False		Ringer, N.	True
	0114	22		95708	2		D	Explicit solutions of some utility maximization problems in incomplete markets	114(1)	109-125	Stochastic Processes and Their Applications,		0304-4149	2004-Jun-17			10.1016/j.spa.2004.05.007				False
	0114	22		95708	3		D	A characterization of hedging portfolios for interest rate contingent claims	14(3)	1267-1294	The Annals of Applied Probability		1050-5164	2004-Jan-01			10.1214/105051604000000297				False		Carmona, R.	True
	0114	22		95708	4		D	A note on invariant measures for HJM models	9(3)	389-398	Finance and Stochastics		0949-2984	2004-Jan-01			10.1007/s00780-004-0143-6				False
	0114	22		95709	1	2003	A	Pricing Communication Networks: Economics, Technology and Modelling		378	Wiley		978-0-470-85130-2								False		Courcoubetis, C.	True
	0114	22		95709	2		D	On the sum-of-squares algorithm for bin packing	1(53)	1-85	Journal of the Association for Computing Machinery		1557-735X	2006-Jan-01			10.1145/1120582.1120583				False	2	Csirik, J.	True	Johnson, D. S.	True	Kenyon, C.,	True
	0114	22		95709	3		D	Incentives for large peer-to-peer systems	24(5)	1034-1049	IEEE Journal on Selected Areas in Communications		0733-8716	2006-Jan-01			10.1109/JSAC.2006.872885				False		Courcoubetis, C.,	True
	0114	22		95709	4		H	Scheduling of peer-to-peer file dissemination			Journal of Scheduling		1094-6136	2007-Aug-23		http://www.springerlink.com/content/q2x670110228p210/	10.1007/s10951-007-0017-9	published presently as SpringerLink 'Online First'.			False		Mundinger, J.	True	Weiss, G.	True
	0114	22		489398	1		D	The distribution of species numbers in a controlled environment	46(1)	23-27	Australian and New Zealand Journal of Statistics		1369-1473	2004-Mar-01			10.1111/j.1467-842X.2004.00308.x				False
	0114	22		489398	2		D	Three approaches to sequential analysis and to one hidden Markov processes	130	49-62	Journal of Statistical Planning and Inference		0378-3758	2005-Jan-01			10.1016/j.jspi.2003.09.041				False
	0114	22		489398	3		D	Tax problems in the discounted case	42	754-765	Journal of Applied Probability		1475-6072	2005-Jan-01			10.1239/jap/1127322025				False
	0114	22		489398	4	2006	A	Networks: Optimization and Evolution		271	Cambridge University Press		978-0-521-87100-6								False
	0114	22		95704	4		D	The relaxed investor and parameter uncertainty	5	131-154	Finance and Stochastics		0949-2984	2001-Jan-01			10.1007/PL00013532				False
	0114	22		306180	4		D	Coding Theorem for a Class of Quantum Channels with Long-Term Memory	40(28)	8147-8164	Journal of Physics. A : Mathematical and General (special issue on Quantum Information Theory)		1751-8121	2007-Jul-13			10.1088/1751-8113/40/28/S20				False		Dorlas, T. C.	True
	0114	22		488697	4		D	Automated FX trading system using adaptive reinforcement learning	30(3)	543-552	Expert Systems with Applications		0957-4174	2006-Apr-01			10.1016/j.eswa.2005.10.012				False		Leemans, V.	True
	0173	22		890789	3		D	Spatial models for line transect sampling	9 (2)	181-199	Journal of Agricultural, Biological and Environmental Statistics		1537-2693	2004-Jun-01			10.1198/1085711043578	This paper develops for the first time an integrated model-based approach for analysing distance sampling data, allowing animal density to be modelled as a function of spatial covariates. It was selected as the best JABES paper of 2004-05, and by August 2007, 9 papers in refereed journals had cited it. First author was a research student supervised by Buckland.			False	0	Hedley, S L	False
	0173	22		890990	1	2002	A	Estimating Animal Abundance: Closed Populations		314 pp	Springer-Verlag		1-85233-560-2					A key book in developing a general, unifying framework for methods of estimating animal abundance. This book sets up an approach that is likely to lead to significant methodological development across a wide range of abundance estimation methodologies. JASA review said "I am sure that this book will soon become a fixture on the shelves of every statistical ecologist".			False	0	Buckland, ST	False	Zucchini, W	True
	0173	22		891220	2		D	A unified framework for modelling wildlife population dynamics	47 (1)	19-34	Australian and New Zealand Journal of Statistics		1467-842X	2005-Mar-01			10.1111/j.1467-842x.2005.00369.x	A key paper in developing our sequential Monte Carlo methods for modelling population dynamics, giving the first analysis of real data. This paper is of rather more impact than its journal might imply (it appears here as part of the proceedings of a conference (EURING 2003)). Since publication, it has consistently been listed on the journal web page (http://www.blackwellpublishing.com/journal.asp…			False	0	Buckland, ST	False	Newman, KB	False	Harwood, J	False
	0173	22		891212	1		D	The intrinsic distribution and selection bias of long-period cometary orbits	99 (463)	515-521	Journal of the American Statistical Association		1537-274X	2003-Sep-01			10.1198/016214503000000305	This is the first analysis by statisticians of a well-known astronomical data set in which selection effects are taken into account. It is shown that the observed non-uniformity can be explained by a simple model for the selection process. (Alphabetic ordering of authors, who contributed equally to the paper.)			False	0	Kim, PT	True	Koo, J-Y	True	Wiegert, P	True
	0173	22		891212	2		D	On quantum statistical inference	65 (4)	775-804	Journal of the Royal Statistical Society Series B : Statistical Methodolgy		1467-9868	2003-Nov-01			10.1111/1467-9868.00415	This paper, read to the RSS, is one of the first modern surveys of developments in statistical inference connected to measurements of quantum systems. Emphasis is given to quantum analogues of some concepts of classical statistical inference (such as sufficiency and Fisher information). (Alphabetic ordering of authors, who contributed equally to the paper.)			False	0	Barndorff-Nielsen, OE	True	Gill, RD	True
	0173	22		891212	4		D	Sobolev tests of goodness of fit of distributions on compact Riemannian manifolds	33 (6)	2957-2966	Annals of Statistics		0090-5364	2005-Dec-01			10.1214/009053605000000697	Very few goodness-of-fit tests had been developed for distributions on the sample spaces of directional statistics (e.g. spheres and rotation groups), other than the circle. This paper introduces a very wide class of invariant goodness-of-fit tests on compact Riemannian manifolds. Many of these tests are consistent against all alternatives.			False	0
	0173	22		890789	1		D	Incorporating Covariates into Standard Line Transect Analyses	59 (4)	924-935	Biometrics		1541-0420	2003-Dec-01			10.1111/j.0006-341X.2003.00107.x	Develops a general framework based on Horvitz-Thompson estimators for incorporating covariates in distance sampling detection functions, when detection on the line or point is certain. Cited by 11 papers in refereed journals by August 2007. First author was a research student supervised by Buckland.			False	0	Marques, FFC	False
	0173	22		890971	2		D	Bayesian integrated functional analysis of microarray data	20 (17)	2943-2953	Bioinformatics		1460-2059	2004-Jun-01			10.1093/bioinformatics/bth338	Procedures for testing trends in the intensity functions of nonhomogeneous Poisson processes are based mostly on conditioning on the number of failures observed in (0, t] with fixed t. We study an unconditional test based on the time-truncated data that enables meaningful asymptotics as t becomes large. We show that the asymptotic test is conservative and that its power quickly comes close to the…			False	0	Pritchard, C C	True	Nelson, P S	True	Arjas, E	True
	0173	22		890971	3		D	Bayesian association-based fine mapping in small chromosomal segments	169 (1)	427-439	Genetics		0016-6731	2005-Jan-01			10.1534/genetics.104.032680	A Bayesian method for fine mapping is presented, which deals with multiallelic markers, unknown phase, missing data, multiple causal variants, and both continuous and binary phenotypes. We consider small chromosomal segments spanned by a dense set of closely linked markers and putative genes only at marker points. In the phenotypic model, locus-specific indicator variables are used to control inc…			False	0	Sillanpaa, M J	True
	0173	22		890990	3		H	<p>Spatially Explicit Maximum Likelihood Methods for Capture-Recapture Studies</p>			Biometrics		1541-0420	2007-Oct-26		http://dx.doi.org/10.1111/j.1541-0420.2007.00927.x		Develops maximum likelihood methods with spatially-referenced capture functions, resulting in a powerful new set of tools for analysing closed-population mark-recapture data. The full range of existing likelihood-based mark-recapture models is generalised to include a spatial component in the capture function - without which estimation of effective capture area and hence density is essentially ad…			False	0	Efford, M	True
	0173	22		891160	1		D	Prior Induction in Log-Linear Models for General Contingency Table Analysis	29 (3)	715-747	Annals of Statistics		0090-5364	2001-Jun-01			10.1214/aos/1009210687	This paper considers the difficult issue of prior specification in the case of log-linear models often used within the analysis of contingency table data. In particular we derive an explicit expression for the induced prior on the multinomial cell probabilities, given a multivariate Normal prior specification on the log-linear parameters, for any log-linear model and discuss the importance of the…			False	0	Brooks, SP	True
	0173	22		891160	2		D	Bayesian Model Discrimination for Multiple Strata Capture-Recapture Data.	89 (4)	785-806	Biometrika		14643510	2002-Dec-01			10.1093/biomet/89.4.785	This paper focuses on the Arnason-Schwarz model for multi-state capture-recapture data, in the presence of model uncertainty. A Bayesian approach is implemented and a reversible jump Markov chain Monte Carlo algorithm developed to explore the complex and large model space. Particular issues are addressed including the specification of consistent (informative) prior distributions for parameters ac…			False	0	Brooks, SP	True
	0173	22		891212	3		D	A test of uniformity on shape spaces	88 (1)	163-176	Journal of Multivariate Analysis		0047-259X	2004-Jan-01			10.1016/S0047-259X(03)00066-6	Mardia's (1999) test of uniformity of distributions of shapes of triangles in the plane depends on the use of complex numbers and so cannot be extended to higher dimensions. This paper provides the first test of uniformity of distributions of shapes of k-ads of points in Euclidean spaces. It also introduces a model for nearly collinear shapes. (Alphabetic ordering of authors, who contributed equa…			False	0	Chikuse, Y	True
	0173	22		890971	1		D	Unconditional tests of goodness of fit for the intensity of time-truncated nonhomogeneous Poisson processes	46 (3)	330-338	Technometrics		1537-2723	2004-Aug-01			10.1198/004017004000000356	This paper presents a novel method of modelling microarray data. Although there is a large literature for analysing microarray data, almost all methods deal with only one step of analysis. This lack of consideration for propagation of error in decision making has been known to lead to disastrous results. Here we show that, by an application of hierarchical Bayesian methodology, this sequential pr…			False	0	Deshpande, J V	True	Naik-Nimbalkar, U V	True
	0173	22		891160	3		D	A Classical Study of Catch-Effort Models for Hector's Dolphins	99 (466)	325-333	Journal of the American Statistical Association		1537-274X	2004-Jun-01			10.1198/016214504000000304	This paper focuses on incorporating all the available information within the analysis of complex multi-state capture-recapture data and discriminating between competing biological hypotheses. In particular, the catch-effort information is modelled explicitly and a Trans-dimensional Simulated Annealing algorithm developed to discriminate between the large number of competing models, using the AIC …			False	0	Brooks, SP	True
	0173	22		890971	4		D	Association mapping of complex trait loci with context-dependent effects and unknown context variable	174 (3)	1597-1611	Genetics		0016-6731	2006-Nov-01			10.1534/genetics.106.061275	A novel method for Bayesian analysis of genetic heterogeneity and multilocus association in random population samples is presented. The method is valid for quantitative and binary traits as well as for multiallelic markers. In the method, individuals are stochastically assigned into two etiological groups that can have both their own, and possibly different, subsets of trait-associated loci or al…			False	0	Sillanpaa, M J	True
	0173	22		891220	4		D	Embedding population dynamics models in inference.	22 (1)	44-58	Statistical Science		0883-4237	2007-Feb-01			10.1214/088342306000000673	This paper reviews recent developments to allow population dynamics models to be embedded in inference. It also explains the building-block approach for matrix population models first proposed by Buckland et al. in an Ecological Modelling paper, and shows how to extend these, using compositions of random non-linear operators, to a more general and fully stochastic framework.			False	1	Buckland, ST	False	Newman, KB	False	Harwood, J	False
	0173	22		891160	4		D	Factors Influencing Soay Sheep Survival: A Bayesian Analysis	62 (1)	211-220	Biometrics		15410420	2006-Mar-01			10.1111/j.1541-0420.2005.00404.x	Within the analysis of complex ecological data, interest often lies in determining the underlying factors that drive the system. We consider in detail the mark-recapture-recovery data of a particular dataset (Soay sheep), in the presence of environmental and individual covariates (including missing covariate values for many individuals). A reversible jump Markov chain Monte Carlo algorithm is con…			False	0	Brooks, SP	True	Morgan, BJT	True	Coulson, T	True
	0173	22		891220	1		D	State-space models for the dynamics of wild animal populations	171 (1-2)	157-175	Ecological Modelling		0304-3800	2004-Jan-01			10.1016/j.ecolmodel.2003.08.002	This was the first of a series of papers expounding a building-block approach to matrix population models, which allows complex, fully stochastic models to be specified simply. Fitting of the models was addressed briefly, with follow-up papers by Newman et al, Biometrics, submitted, Buckland et al, Stat Sci, 2007, Newman et al, Ecol Applications, 2006, Thomas et al, ANZJS, 2005. The impact of thi…			False	0	Buckland, ST	False	Newman, KB	False	Koesters, NB	False
	0173	22		890789	4		D	Monitoring change in biodiversity through composite indices	360 (1454)	243-254	Philosophical Transactions of the Royal Society of London Series B		1471-2970	2005-Feb-01			10.1098/rstb.2004.1589	This paper addresses statistical issues in monitoring regional biodiversity trends, which have largely been ignored. There is now much interest in this, due to the 2010 target to "reduce the rate of loss of biodiversity by 2010", which nearly 200 countries have signed up to. The paper has attracted a lot of interest, which led to an invitation for Buckland to teach at a biodiversity monitoring wo…			False	0	Magurran, AE	False	Green, RE	True	Fewster, RM	True
	0173	22		891220	3		G	<p>Distance 5.0 Release 2</p>			Research Unit for Wildlife Population Assessment, University of St Andrews	Online		2006-Dec-20		http://www.ruwpa.st-and.ac.uk/distance/		The Distance software is one of the most widely used pieces of research output in statistical ecology worldwide, and a first-class example of knowledge transfer from a UK research institution to a global user community. Since 1998, it has been registered from over 13,000 unique email addresses in more than 120 countries. Typing the generic word "distance" into Google consistently brings up the so…			False	7	Laake, J L	True	Marques, F F C	False	Strindberg, S	False
	0173	22		890789	2	2004	B	Advanced Distance Sampling		416 pp	Oxford University Press		0-19-850783-6					This book introduces a number of innovations in distance sampling. It is an edited volume, with 11 chapters. Buckland is co-author on 8 of these chapters. Innovations co-authored by Buckland include further elaboration of the covariate methods of Marques and Buckland (2003), extending the methods of Hedley and Buckland (2004) to point transect sampling, developing methods for estimating trends in…			True	2	Anderson, DR	True	Burnham, KP	True	Laake, JL	True
	0173	22		890990	2		D	Accommodating unmodeled heterogeneity in double-observer distance sampling surveys	62 (2)	372-378	Biometrics		1541-0420	2006-Jun-01			10.1111/j.1541-0420.2005.00493.x	A key paper in the development of mark-recapture distance sampling methodologies, providing methods that perform well even in the presence of unmodelled heterogeneity.			False	0	Laake, JLL	True	Southwell, C	True	Paxton, CGM	False
	0173	22		890852	2		D	Modelling establishment probabilities of an exotic plant, <em>Rhododendron ponticum</em>, invading a heterogeneous, woodland landscape using logistic regression with spatial autocorrelation	193 (3-4)	747-758	Ecological Modelling		0304-3800	2006-Mar-01			10.1016/j.ecolmodel.2005.09.007	This paper models establishment probabilities using a Generalized Linear Model with spatially auto-correlated errors. Model outcomes, and the recommended management practices, differ when the autocorrelation is considered. The paper is aimed at scientists who routinely ignore residual autocorrelation but are looking for an alternative approach.			False	0	Stephenson, CM	False	Edwards, C	True	Travis, JMJ	False
	0173	22		890852	1		D	Regression Spline Mixed Models: a forestry example	10 (4)	394-410	Journal of Agricultural, Biological and Environmental Statistics		1537-2693	2005-Dec-01			10.1198/108571105X80194	This paper uses biological information to specify regression spline mixed models and contrasts this manual specification with an automated knot selection procedure and nonlinear mixed model alternatives. It also compares the performance of the nonparametric bootstrap (carried out with and without knot uncertainty) with model based and robust model inference. This paper adds value to this area by …			False	0	Donovan, CR	False	McArdle, BH	True
	0173	22		890990	4		D	<p>Line Transect Methods for Plant Surveys</p>	63 (4)	989-998	Biometrics		1541-0420	2007-Dec-01			10.1111/j.1541-0420.2007.00798.x	This paper provides a hierarchy of methods for extending distance sampling techniques to deal with special circumstances often associated with surveys of plants. The methods range from simple strip transect sampling to double-observer mark-recapture distance sampling with non-uniform distribution of objects wrt to the line. Circumstances covered include small study areas, highly clustered populat…			False	1	Buckland, ST	False	Henrys, PA	False	Johnston, A	False
	0124	22		961547	3		D	Nonparametric calibration for age estimation	51(2)	183-196	Journal of the Royal Statistical Society: Series C (Applied Statistics)		00359254	2002-May-01			10.1111/1467-9876.00262			A	False	0	Lucy D.	True	Pollard M.	True
	0124	22		961547	4		D	A flexible statistical and efficient computational approach to object location applied to electrical tomography	16(4)	363-375	Statistics and Computing		09603174	2006-Dec-01			10.1007/s11222-006-9619-x			A	False	0	Cattle B.A.	False
	0124	22		961554	1		D	Optimal asymmetric one-sided group sequential tests	89(1)	49-60	Biometrika		00063444	2002-Mar-01			10.1093/biomet/89.1.49			A	False	0	Jennison C.	True
	0124	22		961554	2		D	Posterior probability intervals for wavelet thresholding	64(2)	189-205	Journal of the Royal Statistical Society: Series B (Statistical Methodology)		13697412	2002-May-01			10.1111/1467-9868.00332			A	False	0	Nason G.P.	True	Silverman B.W.	True
	0124	22		961554	3		D	Real nonparametric regression using complex wavelets	66(4)	927-939	Journal of the Royal Statistical Society: Series B (Statistical Methodology)		13697412	2004-Nov-01			10.1111/j.1467-9868.2004.B5604.x			A	False	0	Nason G.P.	True
	0124	22		961554	4		D	An adaptive empirical Bayesian thresholding procedure for analysing microarray experiments with replication	56(3)	271?291	Journal of the Royal Statistical Society: Series C (Applied Statistics)		00359254	2007-May-01			10.1111/j.1467-9876.2007.00577.x			A	False	0	Walls R.E.	False	Kent J.T.	False	Gilthorpe M.S.	False
	0124	22		961549	1		D	Denoising radiocommunications signals by using iterative wavelet shrinkage	51(4)	393?403	Journal of the Royal Statistical Society: Series C (Applied Statistics)		00359254	2002-Oct-01			10.1111/1467-9876.00276			A	False	0	Upton G.J.G.	True
	0124	22		961549	2		D	Differentiating noisy radiocommunications signals: wavelet estimation of a derivative in the presence of heteroscedastic noise	54(4)	753-767	Journal of the Royal Statistical Society: Series C (Applied Statistics)		00359254	2005-Aug-01			10.1111/j.1467-9876.2005.0d521.x			A	False	0	Upton G.J.G.	True
	0124	22		961549	3		D	Modelling predation as a capped rate stochastic process, with applications to fish recruitment	2(5)	477-487	Journal of The Royal Society Interface		17425689	2005-Dec-01			10.1098/rsif.2005.0063			A	False	0	James A.F.	False	Pitchford J.W.	False
	0124	22		961549	4		D	Downscaling of rain gauge time series by multiplicative beta cascade	112(d9)	D09105	Journal of Geophysical Research		01480227	2007-May-01			10.1029/2006JD007333			A	False	0	Paulson K.S.	True
	0124	22		961544	1		D	A penalized likelihood approach to image warping	63(3)	465?492	Journal of the Royal Statistical Society: Series B (Statistical Methodology)		13697412	2001-Apr-01			10.1111/1467-9868.00295			A	False	0	Glasbey C.	True
	0124	22		961544	2		D	Circular regression	89(3)	683-698	Biometrika		00063444	2002-Aug-01			10.1093/biomet/89.3.683			A	False	0	Downs T.D.	True
	0124	22		961544	3		D	Directions and projective shapes	33(4)	1666-1699	Annals of Statistics		00905364	2005-Aug-01			10.1214/009053605000000273			A	False	0	Patrangenaru V.	True
	0124	22		961544	4		D	Bayesian alignment using hierarchical models, with applications in protein bioinformatics	93(2)	235-254	Biometrika		00063444	2006-Jun-01			10.1093/biomet/93.2.235			A	False	0	Green P.J.	True
	0124	22		961545	1		D	Regularity and uniqueness for constrained M-estimates and redescending M-estimates	29(1)	252-265	Annals of Statistics		00905364	2001-Feb-01			10.1214/aos/996986508			A	False	0	Tyler D.E.	True
	0124	22		961545	2		D	Shape, Procrustes tangent projections and bilateral symmetry	88(2)	469-485	Biometrika		00063444	2001-Jun-01			10.1093/biomet/88.2.469			A	False	0	Mardia K.V.	False
	0124	22		961545	3		D	Intrinsic random fields and image deformations	26(1-2)	59-71	Journal of Mathematical Imaging and Vision		09249907	2006-Nov-01		http://www.springerlink.com/content/f2620232x3360t0t/	10.1007/s10851-006-7802-5			A	False	0	Mardia K.V.	False	Bookstein F.L.	True	Meyer C.R.	True
	0124	22		961545	4		D	The complex Bingham quartic distribution and shape analysis	68(5)	747?765	Journal of the Royal Statistical Society: Series B (Statistical Methodology)		13697412	2006-Nov-01			10.1111/j.1467-9868.2006.00565.x			A	False	0	Mardia K.V.	False	McDonnell P.	False
	0124	22		961546	1		D	The K-function for nearly regular point processes	57(1)	224-231	Biometrics		0006341X	2001-Mar-01			10.1111/j.0006-341X.2001.00224.x			A	False	0	Dryden I.L.	True	Farnoosh R.	True
	0124	22		961546	2		D	Bayesian texture segmentation of weed and crop images using reversible jump Markov chain Monte Carlo methods	52(1)	31-50	Royal Statistical Society. Journal. Series C: Applied Statistics		00359254	2003-Jan-01			10.1111/1467-9876.00387			A	False	0	Dryden I.L.	True	Scarr M.R.	True
	0124	22		961546	3		D	Boosting kernel density estimates: A bias reduction technique?	91(1)	226-233	Biometrika		00063444	2004-Mar-01			10.1093/biomet/91.1.226			A	False	0	Di Marzio M.	True
	0124	22		961546	4		D	Kernel density classification and boosting: an L<sub>2</sub> analysis	15(2)	113-123	Statistics and Computing		09603174	2005-Apr-01			10.1007/s11222-005-6203-8			A	False	0	Di Marzio M.	True
	0124	22		961547	1		D	Bayesian methods applied to survey data from archeological magnetmetry	96(453)	64-76	Journal of the American Statistical Association		01621459	2001-Mar-01			10.1198/016214501750332983			A	False	0	Haigh J.G.B.	True	Allum G.T.	True
	0124	22		961547	2		D	Approximations for Gibbs distribution normalising constants	12(4)	391-397	Statistics and Computing		09603174	2002-Oct-01			10.1023/A:1020752516117			A	False	0
	0124	22		961552	1		D	Impulsive control of portfolios	56(1)	67-103	Applied Mathematics and Optimization		00954616	2007-Jun-01			10.1007/s00245-007-0880-y			B	False	0	Stettner L.	True
	0124	22		961552	2		D	Maximization of the portfolio growth rate under fixed and proportional transaction costs	7(1)	31-58	Communications in Information and Systems		15267555	2007-Apr-01						B	False	0
	0124	22		961555	1		D	On Poisson equation and diffusion approximation 2	31(3)	1166-1192	Annals of Probability		00911798	2003-Jul-01			10.1214/aop/1055425774			B	False	0	Pardoux E.	True
	0124	22		961555	2		D	On large deviations for approximations of SDEs	125(1)	135-152	Probability Theory and Related Fields		01788051	2003-Jan-01			10.1007/s00440-002-0235-1			B	False	0
	0124	22		961555	3		D	On the Poisson equation and diffusion approximation 3	33(3)	1111-1133	The Annals of Probability		00911798	2005-May-01			10.1214/009117905000000062			B	False	0	Pardoux E.	True
	0124	22		961555	4		H	On discrete time ergodic filters with wrong initial data			Probability Theory and Related Fields		14322064	2007-Aug-24		http://www.springerlink.com/content/f3529k62w5h3811r/fulltext.pdf	10.1007/s00440-007-0089-7			B	False	0	Kleptsyna M.L.	True
	0124	22		961548	1		D	Limit theorems for sums of random exponentials	132(4)	pp.579-612	Probability Theory and Related Fields		01788051	2005-Jul-01		http://www.springerlink.com/content/gtayv8btrul1fl0d/fulltext.pdf	10.1007/s00440-004-0406-3			B	False	0	Ben Arous G.	True	Molchanov S.A.	True
	0124	22		961548	2		D	Limit laws for norms of IID samples with Weibull tails	19(4)	pp.849-873	Journal of Theoretical Probability		08949840	2006-Dec-01		http://springerlink.metapress.com/content/f14433nk6614r4u9/fulltext.pdf	10.1007/s10959-006-0036-z			B	False	0
	0124	22		961548	3		D	Gaussian fluctuations of Young diagrams under the Plancherel measure	463(2080)	1069-1080	Proceedings of the Royal Society A: Mathematical, Physical and Engineering Sciences		13645021	2007-Apr-01		http://www.journals.royalsoc.ac.uk/content/tm76860102053701/fulltext.pdf	10.1098/rspa.2006.1808			B	False	0	Su Z.	True
	0124	22		961548	4		H	On the variance of the number of occupied boxes			Advances in Applied Mathematics		01968858	2007-Aug-01		http://www.sciencedirect.com/science?_ob=MImg&_imagekey=B6W9D-4PG8H07-1-4&_cdi=6680&_user=4995884&_orig=browse&_coverDate=08%2F21%2F2007&_sk=999999999&view=c&wchp=dGLbVtz-zSkWz&md5=840f87ceb54384e5b058542ce5af1d17&ie=/sdarticle.pdf	10.1016/j.aam.2007.05.002			B	False	0	Gnedin A.V.	True	Yakubovich Yu.V.	True
	0124	22		961550	1		D	Following a moving target - Monte Carlo inference for dynamic Bayesian models	63(1)	127-146	Journal of the Royal Statistical Society. Series B, Statistical methodology		13697412	2001-Jan-01			10.1111/1467-9868.00280			C	False	0	Berzuini C.	True
	0124	22		961550	2		D	Modeling the percolation of annotation errors in a database of protein sequences	18(12)	1641-1649	Bioinformatics		13674803	2002-Dec-01			10.1093/bioinformatics/18.12.1641			C	False	1	Audit B.	True	De Angelis D.	True	Tsoka S.	True
	0124	22		961550	3		D	Fusing microarray experiments with multivariate regression	21(S2)	ii137-ii143	Bioinformatics		13674803	2005-Sep-01			10.1093/bioinformatics/bti1123			C	False	0	Tom B.D.M.	True	Brazma A.	True
	0124	22		961553	1		D	Variable selection in random calibration of near infrared instruments: ridge regression and partial least squares regression settings	17(3)	174-185	Journal of Chemometrics		08869383	2003-Mar-01			10.1002/cem.787			C	False	0	Pawitan Y.	True	Huang J.	True	Lane W.	True
	0124	22		961553	2		H	Fold-Change Estimation and Identification of Differentially Expressed Genes using Mixture Mixed-Model			Statistical Applications in Genetics and Molecular Biology		15446115	2005-Sep-21		http://www.bepress.com/sagmb/vol4/iss1/art26/				C	False	0	Ploner A.	True	Pawitan Y.	True
	0124	22		961553	3		D	Multidimensional local false discovery rate for microarray studies	22(5)	556-565	Bioinformatics		13674803	2006-Mar-01			10.1093/bioinformatics/btk013			C	False	0	Ploner A.	True	Calza S.	True	Pawitan Y.	True
	0124	22		961553	4		D	Improving the power to detect differentially expressed genes in comparative microarray experiments by including information from self-self hybridizations	31(3)	178-185	Computational Biology and Chemistry		14769271	2007-Jun-01			10.1016/j.compbiolchem.2007.03.005			C	False	7	Tom B.D.M.	True	Burns P.	True	Macaulay I.	True
	0124	22		961550	4		D	Striking nucleotide frequency pattern at the borders of highly conserved vertebrate non-coding sequences	21(8)	436-440	Trends in Genetics		01689525	2005-Aug-01			10.1016/j.tig.2005.06.003			C	False	0	Walter K.	True	Abnizova A.	True	Elgar G.	True
	0155	22		747977	1		D	Locating Frechet means with application to shape spaces	33(2)	324-338	Advances in Applied Probability		1475-6064	2001-Jun-01		http://dx.doi.org/10.1239/aap/999188316	10.1239/aap/999188316				False	0
	0155	22		747977	2		D	On simplex shape spaces	64(2)	501-512	Journal of the London Mathematical Society		1469-7750	2001-Oct-01		http://dx.doi.org/10.1112/S0024610701002332	10.1112/S0024610701002332				False	0	Barden, D.	True
	0155	22		747977	3		D	Unrolling shape curves	68(2)	511-526	Journal of the London Mathematical Society		1469-7750	2003-Sep-25		http://dx.doi.org/10.1112/S0024610703004393	10.1112/S0024610703004393				False	0
	0155	22		747977	4		D	Semimartingales and geometric inequalities on manifolds	75(2)	522-544	Journal of the London Mathematical Society		1469-7750	2007-Jun-16		http://dx.doi.org/10.1112/jlms/jdm048	10.1112/jlms/jdm048				False	0	Barden, D.	True
	0155	22		747975	1		D	Laplace approximations for hypergeometric functions with matrix argument	30(4)	1155-1177	Annals of Statistics		0090-5364	2002-Aug-01		http://dx.doi.org/10.1214/aos/1031689021	10.1214/aos/1031689021				False	0	Butler, R.W.	True
	0155	22		747975	2		D	Estimation of fractal dimension for a class of non-Gaussian stationary processes and fields	32(3)	1222-1260	Annals of Statistics		0090-5364	2004-Jun-01		http://dx.doi.org/10.1214/009053604000000346	10.1214/009053604000000346				False	0	Chan, G.	True
	0155	22		747975	3		D	Saddlepoint approximations for the Bingham and Fisher-Bingham normalising constants	92(2)	465-476	Biometrika		1464-3510	2005-Jun-01		http://dx.doi.org/10.1093/biomet/92.2.465	10.1093/biomet/92.2.465				False	0	Kume, A.	False
	0155	22		747975	4		D	Pivotal bootstrap methods for <i>k</i>-sample problems in directional statistics and shape analysis	102(478)	695-707	Journal of the American Statistical Association		0162-1459	2007-Jun-01		http://proquest.umi.com/pqdlink?did=1279244861&sid=2&Fmt=2&c lientId=35492&RQT=309&VName=PQD	10.1198/016214506000001400				False	0	Amaral, G.J.A.	False	Dryden, I.L.	False
	0155	22		747976	1		D	Statistical analysis on high-dimensional spheres and shape spaces	33(4)	1643-1665	Annals of Statistics		0090-5364	2005-Aug-01		http://dx.doi.org/10.1214/009053605000000264	10.1214/009053605000000264				False	0
	0155	22		747976	2		D	Extreme shape analysis	55(1)	103-121	Journal of the Royal Statistical Society, Series C: Applied Statistics		1467-9876	2006-Jan-01		http://dx.doi.org/10.1111/j.1467-9876.2005.00533.x	10.1111/j.1467-9876.2005.00533.x				False	0	Zempleni, A.	True
	0155	22		747976	3		D	Statistical analysis of unlabeled point sets: comparing molecules in chemoinformatics	63(1)	237-251	Biometrics		1541-0420	2007-Mar-01		http://dx.doi.org/10.1111/j.1541-0420.2006.00622.x	10.1111/j.1541-0420.2006.00622.x				False	0	Hirst, J.D.	False	Melville, J.L.	False
	0155	22		747976	4		D	Shape-space smoothing splines for planar landmark data	94(3)	513-528	Biometrika		1464-3510	2007-Aug-01			10.1093/biomet/asm047				False	0	Kume,A.	False	Le,H.	False
	0155	22		747981	1		D	T-cell motility in the early stages of the immune response modeled as a random walk amongst targets.	74(1)	011910	Physical Review E: Statistical, Nonlinear, and Soft Matter Physics		1550-2376	2006-Jul-01		http://link.aps.org/abstract/PRE/v74/e011910	10.1103/PhysRevE.74.011910				False	1	Heaton, P.R	True	Jensen, O.E	False	Waters, S.L	False
	0155	22		747972	2		D	Bayesian inference for stochastic multitype epidemics in structured populations via random graphs	67(5)	731-745	Journal of the Royal Statistical Society, Series B: Statistical Methodology		1467-9868	2005-Nov-01		http://dx.doi.org/10.1111/j.1467-9868.2005.00524.x	10.1111/j.1467-9868.2005.00524.x				False	0	Demiris, N.	False
	0155	22		747972	3		D	Estimating vaccine effects from studies of outbreaks in household pairs	25(6)	1079-1093	Statistics in Medicine		1097-0258	2006-Nov-01		http://dx.doi.org/10.1002/sim.2236	10.1002/sim.2236				False	0	Becker, N.G.	True	Britton, T.	True
	0155	22		747972	4		D	Stochastic epidemic models in structured populations featuring dynamic vaccination and isolation	44(3)	571-585	Journal of Applied Probability		1475-6072	2007-Sep-01		http://projecteuclid.org/euclid.jap/1189717530					False	0	Ball, F.G.	False	Pike, J.	False
	0155	22		747982	1		D	Exact norms of a Stein-type operator and associated stochastic orderings	127(3)	353-366	Probability Theory and Related Fields		1432-2064	2003-Nov-01		http://dx.doi.org/10.1007/s00440-003-0288-9	10.1007/s00440-003-0288-9				False	0	Lefevre, C.	True
	0155	22		747982	2		D	Approximating the Reed-Frost epidemic process	113(2)	173-197	Stochastic Processes and their Applications		0304-4149	2004-Oct-01		http://dx.doi.org/10.1016/j.spa.2004.03.013	10.1016/j.spa.2004.03.013				False	0	Barbour, A.D.	True
	0155	22		747982	3		D	A new maximal inequality and invariance principle for stationary sequences	33(2)	798-815	The Annals of Probability		0091-1798	2005-Mar-01		http://dx.doi.org/10.1214/009117904000001035	10.1214/009117904000001035				False	0	Peligrad, M.	True
	0155	22		747982	4		D	Central limit theorem for stationary linear processes	34(4)	1608-1622	The Annals of Probability		0091-1798	2006-Jul-01		http://projecteuclid.org/euclid.aop/1158673330	10.1214/009117906000000179				False	0	Peligrad, M.	True
	0155	22		747980	1		D	A general method of constructing <i>E(s<sup>2</sup>)</i>-optimal supersaturated designs	63(3)	621-632	Journal of the Royal Statistical Society, Series B: Statistical Methodology		1467-9868	2001-Sep-01		http://dx.doi.org/10.1111/1467-9868.00303	10.1111/1467-9868.00303				False	0	Mead, R.	True	Eskridge, K.M.	True	Gilmour, S.G.	True
	0155	22		747980	2		D	<p>Some theory for constructing minimum aberration fractional factorial designs</p>	90(1)	233-238	Biometrika		1464-3510	2003-Mar-01		http://dx.doi.org/10.1093/biomet/90.1.233	10.1093/biomet/90.1.233				False	0
	0155	22		747980	3		D	Optimal blocking of two-level factorial designs	93(2)	289-302	Biometrika		1464-3510	2006-Jun-01		http://dx.doi.org/10.1093/biomet/93.2.289	10.1093/biomet/93.2.289				False	0
	0155	22		747980	4		D	<p>Optimal additions to and deletions from two-level orthogonal arrays</p>	69(1)	51-61	Journal of the Royal Statistical Society: Series B: Statistical Methodology		1467-9868	2007-Feb-01		http://dx.doi.org/10.1111/j.1467-9868.2007.00576.x	10.1111/j.1467-9868.2007.00576.x				False	0	Ramos, V. M.	False
	0155	22		747974	1		D	<p>Stochastic multitype SIR epidemics among a population partitioned into households</p>	33(1)	99-123	Advances in Applied Probability		0001-8678	2001-Mar-01		http://dx.doi.org/10.1239/aap/999187899	10.1239/aap/999187899				False	0	Lyne, O.D.	False
	0155	22		747974	2		D	The great circle epidemic model	107(2)	233-268	Stochastic Processes and their Applications		0304-4149	2003-Oct-01		http://dx.doi.org/10.1016/S0304-4149(03)00074-7	10.1016/S0304-4149(03)00074-7				False	0	Neal, P.	False
	0155	22		747974	3		D	<p>Poisson approximations for epidemics with two levels of mixing</p>	32(1B)	1168-1200	The Annals of Probability		0091-1798	2004-Jan-01		http://dx.doi.org/10.1214/aop/1079021475	10.1214/aop/1079021475				False	0	Neal, P.	False
	0155	22		747974	4		D	Stochastic multitype epidemics in a community of households: Estimation of threshold parameter <i>R</i><sub>*</sub> and secure vaccination coverage	91(2)	345-362	Biometrika		1464-3510	2004-Feb-01		http://dx.doi.org/10.1093/biomet/91.2.345	10.1093/biomet/91.2.345				False	0	Britton, T.	True	Lyne, O.D.	False
	0155	22		747973	3		D	Bayesian analysis of human movement curves.	56(4)	415-428	Journal of the Royal Statistical Society, Series C: Applied Statistics		1467-9876	2007-Aug-01		http://dx.doi.org/10.1111/j.1467-9876.2007.00584.x	10.1111/j.1467-9876.2007.00584.x				False	0	Alshabani, A.K.S.	False	Dryden, I.L.	False	Richardson, J.	True
	0155	22		747973	1		D	Corbelled domes in two and three dimensions: the treasury of Atreus	72(2)	239-255	International Statistical Review		0306-7734	2004-Aug-01							False	1	Kadane, J.B.	True	Lazar, N.A.	True	Cavanagh, W.G.	False
	0155	22		747973	2		D	<p>Bayesian nonparametric estimation of the radiocarbon calibration curve</p>	1(2)	265-288	Bayesian Analysis		1931-6690	2006-Jan-01		http://ba.stat.cmu.edu/journal/2006/vol01/issue02/buck265-288.pdf					False	1	Buck,C.E.	True	Gomez,D.	True	O'Hagan,A.	True
	0155	22		747973	4		D	Partial size-and-shape distributions	98(10)	1988-2001	Journal of Multivariate Analysis		1095-7243	2007-Nov-01		http://dx.doi.org/10.1016/j.jmva.2006.09.004	10.1016/j.jmva.2006.09.004				False	0	Alshabani, A.K.S.	False	Dryden, I.L.	False
	0155	22		747972	1		D	<p>Bayesian inference for stochastic epidemics in populations with random social structure</p>	29(3)	375-390	Scandinavian Journal of Statistics		0303-6898	2002-Sep-01		http://dx.doi.org/10.1111/1467-9469.00296	10.1111/1467-9469.00296				False	0	Britton,T.	True
	0169	22		912552	1		D	Aggregate and fractal tessellations	121 (2)	198-218	Probability Theory & Related Fields		0178-8051	2001-Oct-01			10.1007/s004400100139			A	False		Tchoumatchenko, K	True
	0169	22		912552	2		D	Decomposition of gamma-distributed domains constructed from Poisson point processes	35 (1)	56-69	Advances in Applied Probability		0001-8678	2003-Mar-01			10.1239/aap/1046366099			A	False		Cowan, R	True	Quine, M	True
	0169	22		912552	4		D	Clustering methods based on variational analysis in the space of measures	88 (4)	1021-1033	Biometrika		0006-3444	2001-Dec-01			10.1093/biomet/88.4.1021			A	False		Molchanov, I	True	Van Lieshout, M	True
	0169	22		912552	3		D	Optimisation in space of measures and optimal design	8	12-24	ESAIM: Probability and Statistics		1292-8100	2004-Jan-01			10.1051/ps:2003016			A	False		Molchanov, I	True
	0169	22		912458	3		D	On tail behaviour of nonlinear autoregressive functional conditional heteroscedastic model with heavy-tailed innovations	48 (9)	1169-1181	Science in China Series A (Mathematics)		1006-9283	2005-Sep-01			10.1360/02ys0246			A	False		Wu, G	True
	0169	22		912458	1		D	Weighted least absolute deviations estimation for ARMA models with infinite variance	23 (5)	852-879	Econometric Theory		0266-4666	2007-Oct-01			10.1017/S0266466607070363			A	False		Yao, Q	True	Wang, H	True
	0169	22		912458	2		D	The asymptotic convexity of the negative likelihood function of GARCH models	50 (2)	311-331	Computational Statistics and Data Analysis		0167-9473	2006-Jan-01			10.1016/j.csda.2004.08.012			A	False		Ip, W	True	Wong, H	True	Li, D	True
	0169	22		912458	4		D	Estimating value-at-risk for Chinese stock market by switching regime ARCH model	2 (2)	145-163	Journal of Industrial and Management Optimization		1547-5816	2006-May-01						A	False		Yuan, K	True	Ip, W	True	Wong, H	True
	0169	22		912590	3		D	Numerical method for stationary distribution of stochastic differential equations with Markovian switching	174 (1)	1-27	Journal of Computational and Applied Mathematics		0377-0427	2005-Feb-01			10.1016/j.cam.2004.03.016			A	False		Yin, G	True	Yuan, C	False
	0169	22		912590	4		D	Numerical solutions of stochastic functional differential equations	6	141-161	LMS Journal of Computation and Mathematics		1461-1570	2003-Aug-01						A	False
	0169	22		912590	1		D	Stochastic differential delay equations of population dynamics	304 (1)	296-320	Journal of Mathematical Analysis and Applications		0022-247X	2005-Apr-01			10.1016/j.jmaa.2004.09.027			A	False		Zou, J	True	Yuan, C	True
	0169	22		912590	2		D	Exponential stability of stochastic delay interval systems with Markovian switching	47 (10)	1604-1612	IEEE Transactions on Automatic Control		0018-9286	2002-Oct-01			10.1109/TAC.2002.803529			A	False
	0169	22		912592	4		D	Gibbs point processes for studying the development of spatial-temporal stochastic processes	36 (1)	85-105	Computational Statistics and Data Analysis		0167-9473	2001-Mar-01			10.1016/S0167-9473(00)00028-1			A	False		Sarkka, A	True
	0169	22		912592	3		D	The evolution of a batch-immigration death process subject to counts	461 (2057)	1563-1581	Proceedings of the Royal Society A		1364-5021	2005-May-01			10.1098/rspa.2004.1414			A	False		Gillespie, C	True
	0169	22		912592	2		D	Disentangling mark/point interaction in marked-point processes	51 (6)	3123-3144	Computational Statistics and Data Analysis		0167-9473	2007-Mar-01			10.1016/j.csda.2006.07.035			A	False		Mateu, J	True	Saura, F	True
	0169	22		912592	1		D	Markovian bulk-arriving queues with state-dependent control at idle time	36 (2)	499-524	Advances in Applied Probability		0001-8678	2004-Jun-01			10.1239/aap/1086957583			A	False		Chen, A	True
	0169	22		912594	3		D	Population persistence in rivers and estuaries	82 (5)	1219-1237	Ecology		0012-9658	2001-May-01			10.2307/2679984			B	True		Gurney, W	False
	0169	22		912594	1		D	Ocean-scale modelling of the distribution, abundance, and seasonal dynamics of the copepod Calanus finmarchicus	313	173-192	Marine Ecology Progress Series		0171-8630	2006-May-01			10.3354/meps313173			B	True	2	Gurney, W	False	Heath, M	True	Horbelt, W	True
	0169	22		912594	4		D	Modelling the basin-scale demography of Calanus finmarchicus in the North East Atlantic	14 (5)	333-358	Fisheries Oceanography		1054-6006	2005-Sep-01			10.1111/j.1365-2419.2005.00339.x			B	True		Heath, M	True	Wood, S	True	Gurney, W	False
	0169	22		912594	2		D	Understanding demography in an advective environment: modelling Calanus finmarchicus in the Norwegian Sea	73 (5)	897-910	Journal of Animal Ecology		0021-8790	2004-Sep-01			10.1111/j.0021-8790.2004.00857.x			B	True	5	Gurney, W	False	Holmes, S	False	Heath, M	True
	0169	22		912591	4		D	Fish schooling behaviour in the northwest North Sea: interspecific associations measured by acoustic survey	16 (3)	307-312	Aquatic Living Resources		0990-7440	2003-Jul-01			10.1016/S0990-7440(03)00041-X			B	True		Beare, D	True	Reid, D	True
	0169	22		912591	2		D	Time series models of sea lice Caligus elongatus (Nordmann) abundance on Atlantic salmon Salmo Salar L. in Loch Sunart, Scotland	35 (8)	764-772	Aquaculture Research		1355-557X	2004-Jul-01			10.1111/j.1365-2109.2004.01099.x			B	True		Gettinby, G	False	McCart, K	False	Revie, C	False
	0169	22		912591	3		D	Analysis of the spatial distributions of mature cod (Gadus morhua) and haddock (Melanogrammus aeglefinus) abundance in the North Sea (1980-1999) using generalised additive models	70 (1)	17-25	Fisheries Research		0165-7836	2004-Nov-01			10.1016/j.fishres.2004.07.002			B	True	3	Hedger, R	False	Heath, M	True	Wright, P	True
	0169	22		912591	1		D	Estimating natural interstage egg mortality of Atlantic mackerel (Scomber scombrus) and horse mackerel (Trachurus trachurus) in the Northeast Atlantic using a stochastic model	64 (12)	1656-1668	Canadian Journal of Fisheries & Aquatic Sciences		1205-7533	2007-Dec-01			10.1139/F07-128			B	True		Beare, D	True	Reid, D	True	Portilla, E	True
	0169	22		912364	4		D	Modelling length-at-age variability under irreversible growth	64 (4)	638-653	Canadian Journal of Fisheries & Aquatic Sciences		1205-7533	2007-Apr-01			10.1139/F07-039			B	True	3	Tyldesley, G	False	Wood, S	True	Bacon, P	True
	0169	22		912364	3		D	Resource allocation, hyperphagia and compensatory growth in juveniles	84 (10)	2777-2787	Ecology		0012-9658	2003-Oct-01			10.1890/02-0536			B	True		Jones, W	False	Nisbet, R	True	Veitch, R	False
	0169	22		912364	2		D	Resource allocation, hyperphagia and compensatory growth	66 (6)	1731-1753	Bulletin of Mathematical Biology		0092-8240	2004-Nov-01			10.1016/j.bulm.2004.03.008			B	True		Nisbet, R	True
	0169	22		912364	1		D	The dynamics of size-at-age variability	69 (3)	861-885	Bulletin of Mathematical Biology		0092-8240	2007-Apr-01			10.1007/s11538-006-9167-8			B	True		Veitch, R	False
	0169	22		912382	2		D	Hepatitis C virus among childbearing women in Scotland: prevalence, deprivation and diagnosis	53	593-598	Gut		0017-5749	2004-Apr-01			10.1136/gut.2003.027383			C	True	5	Goldberg, D	True	King, M	True	Cameron, S	True
	0169	22		912382	3		D	Incidence of hepatitis C virus infection and associated risk factors among Scottish prison inmates: a cohort study	159 (5)	514-519	American Journal of Epidemiology		0002-9262	2004-Mar-01			10.1093/aje/kwh061			C	True	3	Champion, J	True	Taylor, A	True	Cameron, S	True
	0169	22		912382	4		D	Modelling the spread of hepatitis C virus infection among injecting drug users in Glasgow: Implications for prevention	17 (3)	211-221	The International Journal of Drug Policy		0955-3959	2006-Jun-01			10.1016/j.drugpo.2006.02.008			C	True		Bird, S	False	Goldberg, D	True	Taylor, A	True
	0169	22		912382	1		D	Modeling the current and future disease burden of hepatitis C among injection drug users in Scotland	42 (3)	711-723	Hepatology		0270-9139	2005-Sep-01			10.1002/hep.20836			C	True		Goldberg, D	True	Bird, S	False
	0169	22		912359	2		D	A mathematical treatment of AIDS and condom use	18 (3)	225-262	Mathematical Medicine and Biology: A Journal of the IMA		1477-8599	2001-Sep-01			10.1093/imammb/18.3.225			C	False		Lewis, F	False	Doyle, M	False
	0169	22		912359	1		D	Stochastic models for the spread of HIV among intravenous drug users	17 (4)	491-512	Stochastic Models		1532-6349	2001-Dec-01			10.1081/STM-120001220			C	False		Lewis, F	False
	0169	22		912359	3		D	Three stage AIDS incubation period: a worst case scenario using addict-needle interaction assumptions	169 (1)	53-87	Mathematical Biosciences		0025-5564	2001-Jan-01			10.1016/S0025-5564(00)00053-5			C	False		Lewis, F	False
	0169	22		912359	4		D	The general mixing of addicts and needles in a variable-infectivity needle-sharing environment	44 (6)	561-598	Journal of Mathematical Biology		0303-6812	2002-Jun-01			10.1007/s002850200140			C	False		Lewis, F	False
	0169	22		912589	2		D	Herd-level risk factors associated with TB breakdowns prior to the 2001 UK foot-and-mouth disease epidemic among cattle herds in England	1 (1)	53-56	Biology Letters		1744-9651	2005-Mar-01			10.1098/rsbl.2004.0249			C	True	7	Johnston, W	True	Cox, D	True	Donnelly, C	True
	0169	22		912589	3		D	Impact of localized badger culling on tuberculosis incidence in British cattle	426	834-837	Nature		0028-0836	2003-Dec-01			10.1038/nature02192			C	True	4	Donnelly, C	True	Woodroffe, R	True	Cox, D	True
	0169	22		912589	4		D	Evaluating the effect of clustering when monitoring the abundance of sea lice populations on farmed Atlantic salmon	66 (3)	773-783	Journal of Fish Biology		0022-1112	2005-Mar-01			10.1111/j.0022-1112.2005.00642.x			C	True		Treasurer, J	True	Revie, C	False	Wallace, C	True
	0169	22		912589	1		D	Prophylaxis of postoperative endophthalmitis following cataract surgery: Results of the ESCRS multicenter study and identification of risk factors	33 (6)	978-988	Journal of Cataract & Refractive Surgery		0886-3350	2007-Jun-01			10.1016/j.jcrs.2007.02.032	Gettinby was the principal author of this paper. It represents the culmination of a 3 year study involving over 16000 patients which was designed, implemented and analysed by a team led by Gettinby at the University of Strathclyde on behalf of the European Society of Cataract and Refractive Surgeons. It was published under the auspices of the ESCRS Endophthalmitis Study Group to acknowledge the c…		C	True	4	Revie, C	False	Barry, P	True	Peterson, M	False
	0169	22		912593	3		D	Beyond classical meta-analysis: can inadequately reported studies be included?	9 (21)	924-931	Drug Discovery Today		1359-6446	2004-Nov-01			10.1016/S1359-6446(04)03274-X			C	True		Boyle, P	True	Nik Idris, N	True
	0169	22		912593	4		D	Age period cohort analysis of time trends in regional mortality rates in England, Wales and Scotland	7 (3)	299-309	Journal of Evaluation in Clinical Practice		1356-1294	2001-Aug-01			10.1046/j.1365-2753.2001.00307.x			C	True		Ecob, R	True
	0169	22		912593	2		D	Cancer mortality trends in the EU and acceding countries up to 2015	14 (7)	1148-1152	Annals of Oncology		0923-7534	2003-Jul-01			10.1093/annonc/mdg307			C	True	7	Quinn, M	True	d'Onofrio, A	True	Moller, B	True
	0169	22		912593	1		D	A randomized trial of low-dose tamoxifen on breast cancer proliferation and blood estrogenic biomarkers	95 (11)	779-790	Journal of the National Cancer Institute		0027-8874	2003-Jun-01			10.1093/jnci/95.11.779			C	True	12	Decensi, A	True	Viale, G	True	Pigatto, F	True
	0204	22		954584	4		D	Confidence characteristics of distributions	63(4)	353-360	Statistics and Probability Letters		0167-7152	2003-Apr-03			10.1016/S0167-7152(03)00100-7				False	0
	0204	22		954584	1		D	Multi-companion matrices	354(1-3)	53-83	Linear Algebra and its Applications		0024-3795	2002-Sep-04			10.1016/S0024-3795(01)00475-X	2*-3*			False	0
	0204	22		954584	2		D	On the asymptotic properties of multivariate sample autocovariances.	92(1)	42-52	Journal of Multivariate Analysis		1095-7243	2003-Dec-18			10.1016/j.jmva.2003.10.005				False	0
	0204	22		954628	4		D	Stochastic Bounds for Levy processes	32(2)	1545-1552	The Annals of Probability		0091-1798	2004-Apr-01		http://dx.doi.org/10.1214/009117904000000315	10.1214/009117904000000315				False	0
	0204	22		954571	4		D	Multitype randomised Reed-Frost epidemics and epidemics upon random graphs	16(3)	1166-1189	Annals of Applied Probability		1050-5164	2006-Aug-01			10.1214/105051606000000123				False	0
	0204	22		954571	1		D	Optimal scaling for partially updating MCMC algorithms	16(2)	475-515	Annals of Applied Probability		1050-5164	2006-May-01			10.1214/105051605000000791				False	0	GO Roberts	False
	0204	22		954571	2		D	The great circle epidemic model	107(2)	233-268	Stochastic Processes and their Applications		0304-4149	2003-Jun-14			10.1016/S0304-4149(03)00074-7				False	0	FG Ball	False
	0204	22		954571	3		D	Poisson approximations for epidemics with two levels of mixing	31(1B)	1168-1200	The Annals of Probability		0091-1798	2004-Jan-01			10.1214/aop/1079021475				False	0	FG Ball	False
	0204	22		954833	1		D	Modelling covariance structures in generalised estimating equations for longditudinal data	93(4)	927-941	Biometrika		1464-3510	2006-Dec-01			10.1093/biomet/93.4.927				False	0	H Ye	False
	0204	22		954833	4		D	Model selection for joint mean-covariance structures in longitudinal studies	90(1)	239-244	Biometrika		1464-3510	2003-Mar-01			10.1093/biomet/90.1.239				False	0	G MacKenzie	True
	0204	22		954851	2		D	On the American option problem	15(1)	169-181	Mathematical Finance		1467-9965	2005-Jan-10		http://dx.doi.org/10.1111/j.0960-1627.2005.00214.x	10.1111/j.0960-1627.2005.00214.x				False	0
	0204	22		954851	3		D	A change-of-variable formula with local time on curves	18(3)	499-535	Journal of Theoretical Probability		0894-9840	2005-Jul-01		http://dx.doi.org/10.1007/s10959-005-3517-6	10.1007/s10959-005-3517-6				False	0
	0204	22		954851	4		D	The trap of complacency in predicting the maximum	35(1)	340-365	The Annals of Probability		0091-1798	2007-Jan-01			10.1214/009117906000000638				False	0	Jacques du Toit	False
	0204	22		954851	1		D	The Russian Option: Finite horizon	9(2)	251-267	Finance and Stochastics		1432-1122	2005-Apr-19			10.1007/s00780-004-0133-8				False	0
	0204	22		954433	3		D	Statistical analysis and time series models for Min/Max temperatures in the Antarctic Peninsula	463(2077)	241-259	Proceedings of the Royal Society A: Mathematical, Physical and Engineering Sciences		1471-2946	2006-Jan-08			10.1098/rspa.2006.1766				False	0	Gillian L. Hughes	True	Suhasini Subba Rao	True
	0204	22		954433	4		D	On hypotheses testing for the selection of spatio-temporal models.	27(5)	767-791	Journal of Time Series Analysis		1467-9892	2006-May-10			10.1111/j.1467-9892.2006.00488.x				False	0	Ana Monica C. Antunes	True
	0204	22		954433	1		D	Higher order cumulants of random vectors with applications to statistical inference and time series.	68(2)	326-356	Sankhya: The Indian Journal of Statistics		0972-7671	2006-May-01							False	0	S Rao Jammalamadaka	True	Gyorgy Terdik	True
	0204	22		954791	1		D	Girsanov and Feynman-Kac type Transformations for Symmetric Markov Processes	38(4)	475-505	Annales de l'Institut Henri Poincar? (B) Probability and Statistics		1424-0661	2002-May-31			10.1016/S0246-0203(01)01086-X				False	0	ZQ Chen	False
	0204	22		954791	3		D	Local times of fractional Brownian sheet	124(2)	204-226	Probability Theory and Related Fields		1432-2064	2002-Oct-01		http://dx.doi.org/10.1007/s004400200210	10.1007/s004400200210				False	0	Y Xiao	False
	0204	22		954791	4		D	A study of stochastic differential equations with non-Lipschitzian coefficients	132(3)	356-390	Probability Theory and Related Fields		1432-2064	2005-Feb-10			10.1007/s00440-004-0398-z				False	0	Shizan Feng	False
	0204	22		954866	3		D	Convexity of the optimal stopping boundary for the American put option	299(1)	147-156	Journal of Mathematical Analysis and Applications		1096-0813	2004-Sep-08		http://dx.doi.org/10.1016/j.jmaa.2004.06.018	10.1016/j.jmaa.2004.06.018				False	0
	0204	22		954866	4		D	Properties of American option prices	114(2)	265-278	Stochastic Processes and their Applications		0304-4149	2004-Jun-15			10.1016/j.spa.2004.05.002				False	0
	0204	22		954866	1		D	On the value of optimal stopping games	16(3)	1576-1596	Annals of Applied Probability		1050-5164	2006-Aug-01			10.1214/105051606000000204				False	0	Stephane Villeneuve	False
	0204	22		955472	2		D	Stochastic inequality probabilities for adaptively randomized clinical trials	48(3)	356-365	Biometrical Journal		1521-4036	2006-Apr-18			10.1002/bimj.200510220				False	0	JD Cook	False
	0204	22		955472	3		D	On the ratio X/Y for some elliptically symmetric distributions	97(2)	342-358	Journal of Multivariate Analysis		1095-7243	2005-Apr-20			10.1016/j.jmva.2005.03.004				False	0
	0204	22		955472	4		D	The exponentiated Gumbel distribution with climate application	17(1)	13-23	Environmetrics		1099-095X	2005-Jun-09			10.1002/env.739				False	0
	0204	22		954433	2	2006	C	Multivariate Non-Linear Regression with Applications	Dependence in Probability and Statistics (Lecture Notes in Statistics vol 187)	431-473	Springer Verlag	Patrice Bertail, Philippe Soulier and Paul Doukhan	978-0-387-31741-0				10.1007/0-387-36062-X_19				False	0	Gy Terdik	True
	0204	22		954628	1		H	Small-time behaviour of Levy processes			Electronic Journal of Probability 9		1083-6489	2004-Mar-15		http://www.math.washington.edu/~ejpecp/viewarticle.php?id=1436&layout=abstract					False	0
	0204	22		955472	1		D	Sampling distributions associated with the multivariate t distribution	59(2)	214-234	Statistica Neerlandica		1467-9574	2005-May-06			10.1111/j.1467-9574.2005.00288.x	Multivariate t distributions are of increasing importance in classical as well as in Bayesian statistical modelling; however, relatively little is known by means of mathematical properties or statistical methods. These distributions have been perhaps unjustly overshadowed by the multivariate normal distribution. In this paper, we provide a comprehensive review of sampling distributions of certain…			False	0
	0204	22		955599	2		D	Design of experiments in the presence of errors in factor levels.	126(2)	569-585	Journal of Statistical Planning and Inference		0378-3758	2003-Oct-14			10.1016/J.JSPI.2003.09.002				False	0
	0204	22		955599	3		D	Blocking response surface designs.	51(2)	1075 -1088	Computational Statistics and Data Analysis		0167-9473	2005-Dec-05			10.1016/J.CSDA.2005.11.003				False	0	P Goos	False
	0204	22		955599	4		D	The D-optimal design of blocked experiments with mixture components.	38(4)	319-332	Journal of Quality Technology		0022-4065	2006-Oct-01							False	0	P Goos	False
	0204	22		955599	1		D	Tailor-made split-plot designs for mixture and process variables.	39(4)	326-339	Journal of Quality Technology		0022-4065	2007-Oct-01							False	0	P Goos	False
	0204	22		954584	3		D	Some measures for asymmetry of distributions	77(11)	1111-1116	Statistics and Probability Letters		0167-7152	2007-Mar-12			10.1016/j.spl.2007.02.002				False	0
	0204	22		954833	3		D	Quasi-Monte Carlo estimation in generalized linear mixed models	51(12)	5765-5775	Computational Statistics and Data Analysis		0167-9473	2006-Nov-10			10.1016/j.csda.2006.10.003				False	0
	0204	22		954791	2		D	Global flows for stochastic differential equations without global Lipschitz conditions	35(1)	180-205	The Annals of Probability		0091-1798	2007-Jan-01			10.1214/009117906000000412				False	0
	0204	22		954866	2		D	Properties of option prices in models with jumps	17(3)	381-397	Mathematical Finance		1467-9965	2007-Jun-27			10.1111/j.1467-9965.2007.00308.x				False	0	Johan Tysk	True
	0204	22		954628	2		D	Passage times of random walks and Levy processes across power law boundaries	133(1)	57-70	Probability Theory and Related Fields		1432-2064	2005-May-03			10.1007/s00440-004-0414-3				False	0	R. A. Maller	True
	0204	22		954628	3		H	Passage of L?vy processes across power law boundaries at small times			Annals of Probability		0091-1798	2007-Jan-01		http://www.e-publications.org/ims/submission/index.php/AOP/user/submissionFile/230?confirm=ba16b0f7		This paper has been been through the full peer review and revision process of the Annals of Probability. It has been accepted (16th November 2006) for publication and is due to be published in January 2008.			False	0	J. Bertoin	True	R. A. Maller	True
	0204	22		955707	1		D	On the free energy of a directed polymer in a Brownian environment	13(2)	251-266	Markov Processes and Related fields		1024-2953	2007-Jan-01							False	0	N O'Connell	True
	0204	22		955706	1		D	Delay differential equations driven by Levy processes: stationarity and Feller properties	116(10)	1409-1432	Stochastic Processes and their Applications		0304-4149	2006-Mar-29			10.1016/j.spa.2006.03.002				False	0	M Reiss	True	O van Gaans	True
	0204	22		955706	2		D	Lyapunov exponents for linear delay equations in arbitrary phase spaces	54(2)	259-278	Integral Equations and Operator Theory		1420-8989	2005-Oct-01			10.1007/s00020-004-1351-3				False	0
	0204	22		955706	3		D	On Emery's inequality and a variation-of-constants formula	25(2)	353-379	Stochastic Analysis and Applications		1532-9356	2007-Mar-01			10.1080/07362990601139586				False	0	M Reiss	True	O van Gaans	True
	0204	22		955706	4		H	Solutions of affine stochastic functional differential equations in the state space			Journal of Evolution Equations		1424-3202	2007-Nov-14		http://www.springerlink.com/content/6508v74n50733558/	10.1007/s00028-007-0331-x	This paper has been been through the full peer review and revision process of the `Journal of Evolution Equations'. It has been accepted (9th October 2007) for publication and is due to be published in the mid November online issue			False	0
	0204	22		954833	2		D	Modelling conditional covariance in the linear mixed model	7(1)	49-71	Statistical Modelling: An International Journal		1477-0342	2007-Jan-01			10.1177/1471082X0600700104				False	0	MacKenzie, G	True
	0204	22		955718	1		D	On the problem of stochastic integral representations of functionals of the Brownian motion. I	48(2)	304-313	Theory of Probability and its Applications		1095-7219	2004-Jan-01			10.1137/S0040585X97980427				False	0	Yor, M.	True
	0204	22		955718	2		D	On the problem of stochastic integral representations of functionals of th Brownian motion. II.	51(1)	65-77	Theory of Probability and its Applications		1095-7219	2007-Jan-01			10.1137/S0040585X97982190				False	0	Graversen, S.	True	Yor, M.	True
	0204	22		955718	3		D	The cumulant process and Esscher's change of measure	6(4)	397-428	Finance and Stochastics		0949-2984	2002-Oct-01			10.1007/s007800200069				False	0	Kallsen, J	True
	0204	22		955718	4		D	Limit behavior of the "horizontal-vertical" random walk and some extensions of the donsker-Prokhorov invariance principle	47(3)	377-394	Theory of Probability and its Applications		1095-7219	2003-Jan-01			10.1137/S0040585X97979834				False	0	Cherny, AS	False	Yor, M	True
	0154	22		950962	1		D	Maximum Likelihood Estimation of Two-Level Latent Variable Models with Mixed Continuous and Polytomous Data	57 (3)	787-794	Biometrics		1541-0420	2001-Sep-01		http://www.jstor.org/cgi-bin/jstor/printpage/0006341x/sp030003/03x0121q/0.pdf?backcontext=table-of-contents&dowhat=Acrobat&config=jstor&userID=80f0e541@ncl.ac.uk/01cce440610050be341&0.pdf	10.1111/j.0006-341X.2001.00787.x				False	0	Lee, Sik-Yum	True
	0154	22		950962	2		D	Publication bias and meta-analysis for 2x2 tables: an average Markov chain Monte Carlo EM algorithm	64 (2)	221-236	Journal of the Royal Statistical Society: series B - Statistical methodology		1467-9868	2002-Jun-01		http://web.ebscohost.com/ehost/pdf?vid=4&hid=101&sid=cc81949b-e703-451d-bedd-64976da68072%40sessionmgr102	10.1111/1467-9868.00334				False	0	Copas, John	True
	0154	22		950962	3		D	<i>Hierarchical Gaussian process mixtures for regression</i>	15 (1)	31-41	Statistics and Computing		1573-1375	2005-Jan-01		http://www.springerlink.com/content/r321t0467688x51j/fulltext.pdf	10.1007/s11222-005-4787-7				False	0	MURRAY-SMITH, R.	True	TITTERINGTON, D.M.	True
	0154	22		950962	4		D	Gaussian Process Functional Regression Modeling for Batch Data	63 (3)	714-723	Biometrics		1541-0420	2007-Feb-27		http://www.blackwell-synergy.com/doi/pdf/10.1111/j.1541-0420.2007.00758.x	10.1111/j.1541-0420.2007.00758.x				False	0	Wang, B.	False	Murray-Smith, R.	True	Titterington, D. M.	True
	0154	22		950784	1		D	ON THE MOMENT DETERMINACY OF THE DISTRIBUTIONS OF COMPOUND GEOMETRIC SUMS	39 (3)	545-554	Journal of Applied Probability		1475-6072	2002-Sep-01		http://projecteuclid.org/DPubS/Repository/1.0/Disseminate?handle=euclid.jap/1034082126&view=body&content-type=pdf_1	10.1239/jap/1034082126				False	0	LIN, GWO DONG	True
	0154	22		950784	2		D	Stieltjes classes for moment-indeterminate probability distributions	41a	281-294	Journal of Applied Probability		1475-6072	2004-Jan-01			10.1239/jap/1082552205				False	0
	0154	22		950784	3		D	PROPERTIES OF CLASSES OF LIFE DISTRIBUTION BASED ON THE CONDITIONAL VARIANCE	41 (4)	953-960	Journal of Applied Probability		1475-6072	2004-Dec-01		http://projecteuclid.org/DPubS/Repository/1.0/Disseminate?handle=euclid.jap/1101840542&view=body&content-type=pdf_1	10.1239/jap/1101840542				False	0	AL-SADI, M. H. M.	False
	0154	22		950784	4		D	Method for constructing Stieltjes classes for M-indeterminate probability distributions	165 (3)	669-685	Applied Mathematics and Computation		0096-3003	2004-Aug-24		http://www.sciencedirect.com/science?_ob=MImg&_imagekey=B6TY8-4D5JYB6-3-1&_cdi=5612&_user=224739&_orig=browse&_coverDate=06%2F27%2F2005&_sk=998349996&view=c&wchp=dGLzVzz-zSkWb&md5=0c5c9ae690963dce47dfed75dc6a9474&ie=/sdarticle.pdf	10.1016/j.amc.2004.04.035				False	0	Tolmatz, Leonid	False
	0154	22		950802	1		E	Modelling Bivariate Extremes in a Region	Bayesian statistics 7 : proceedings of the seventh Valencia International Meeting, Dedicated to Dennis V. Lindley, June 2-6, 2002	10				2003-Jan-01							False	0	Smith, Elizabeth L.	False
	0154	22		950802	2		D	A hierarchical model for extreme wind speeds	55 (5)	631-646	Journal of the Royal Statistical Society: Series C - Applied Statistics		1467-9876	2006-Oct-19		http://www.blackwell-synergy.com/doi/pdf/10.1111/j.1467-9876.2006.00557.x	10.1111/j.1467-9876.2006.00557.x				False	0	Fawcett, Lee	False
	0154	22		950802	3		D	Markov chain models for extreme wind speeds	17 (8)	795-809	Environmetrics		1099-095X	2006-Apr-10		http://www3.interscience.wiley.com/cgi-bin/fulltext/112589781/PDFSTART	10.1002/env.794				False	0	Fawcett, Lee	False
	0154	22		950802	4		D	Improved estimation for temporally clustered extremes	18 (2)	173-188	Environmetrics		1099-095X	2006-Sep-18		http://www3.interscience.wiley.com/cgi-bin/fulltext/112791009/PDFSTART	10.1002/env.810				False	0	Fawcett, Lee	False
	0154	22		950915	1		D	<i>Conditional simulation from highly structured Gaussian systems, with application to blocking-MCMC for the Bayesian analysis of very large linear models</i>	12 (3)	287-300	Statistics and Computing		1573-1375	2002-Jul-01		http://www.springerlink.com/content/g057041m762m8513/fulltext.pdf	10.1023/A:1020711129064				False	0	YEUNG, STEPHEN K. H.	False
	0154	22		950915	2		D	A sparse matrix approach to Bayesian computation in large linear models	44 (3)	493-516	Computational Statistics & Data Analysis		0167-9473	2002-Oct-24		http://www.sciencedirect.com/science?_ob=MImg&_imagekey=B6V8V-472JRC1-2R-9P&_cdi=5880&_user=224739&_orig=browse&_coverDate=01%2F01%2F2004&_sk=999559996&view=c&wchp=dGLbVlb-zSkWb&md5=34fb31c8e5e8765099481dd2f6853f66&ie=/sdarticle.pdf	10.1016/S0167-9473(02)00252-9				False	0	Yeung, Stephen KH	False
	0154	22		950915	3		D	Bayesian Inference for Stochastic Kinetic Models Using a Diffusion Approximation	61 (3)	781-788	Biometrics		1541-0420	2005-Apr-21		http://www.blackwell-synergy.com/doi/pdf/10.1111/j.1541-0420.2005.00345.x	10.1111/j.1541-0420.2005.00345.x				False	0	Golightly, A.	False
	0154	22		950915	4	2006	A	Stochastic Modelling for Systems Biology		254	CHAPMAN & HALL/CRC		1-58488-540-8								False	0
	0154	22		950991	1		D	INDEX POLICIES FOR A CLASS OF DISCOUNTED RESTLESS BANDITS	34 (4)	754-774	Advances in Applied Probability		1475-6064	2002-Dec-01		http://projecteuclid.org/DPubS/Repository/1.0/Disseminate?handle=euclid.aap/1037990952&view=body&content-type=pdf_1	10.1239/aap/1037990952				False	0	GLAZEBROOK, K. D.	False	NI?O-MORA, J.	True
	0154	22		950991	2		D	Generalised ?join the shortest queue? policies for the dynamic routing of jobs to multi-class queues	54 (4)	379-389	Journal of the Operational Research Society		1476-9360	2003-Apr-01		http://www.palgrave-journals.com/jors/journal/v54/n4/pdf/2601504a.pdf	10.1057/palgrave.jors.2601504				False	0	Glazebrook, KD	False	Kirkbride, C	False
	0154	22		950991	3		D	Whittle?s index policy for a multi-class queueing system with convex holding costs	57 (1)	21-39	Mathematical Methods of Operations Research		1432-5217	2003-Apr-01		http://www.springerlink.com/content/p21gj545fb261x6c/fulltext.pdf	10.1007/s001860200257				False	0	Glazebrook, K. D.	False	Ni?o-Mora, J.	True	O'Keeffe, M.	False
	0154	22		950991	4		D	ON THE OPTIMAL ALLOCATION OF SERVICE TO IMPATIENT TASKS	41 (1)	51-72	Journal of Applied Probability		1475-6072	2005-Mar-01		http://projecteuclid.org/DPubS/Repository/1.0/Disseminate?handle=euclid.jap/1077134667&view=body&content-type=pdf_1	10.1239/jap/1077134667				False	0	GLAZEBROOK, K. D.	False	DUNN, R. T.	False	LUMLEY, R. R.	False
	0154	22		950634	1		D	The effect of dependence in a binary sequence on tests for a changepoint or a changed segment	50 (2)	243-246	Journal of the Royal Statistical Society: Series C (Applied Statistics)		1467-9876	2001-Jun-11		http://web.ebscohost.com/ehost/pdf?vid=4&hid=5&sid=8242432a-9c58-4e62-b4a6-acf94974abba%40SRCSM2	10.1111/1467-9876.00231				False	0
	0154	22		950634	2		D	Fitting interconnected Markov chain models?DNA sequences and test cricket matches	51 (2)	267-278	Journal of the Royal Statistical Society: Series D (The Statistician)		1467-9884	2002-Jun-01		http://web.ebscohost.com/ehost/pdf?vid=4&hid=112&sid=a270dbbc-47f4-499b-b615-3aebf9e12c35%40sessionmgr108	10.1111/1467-9884.00317				False	0
	0154	22		950634	3		D	Heritability estimates for beta cell function and features of the insulin resistance syndrome in UK families with an increased susceptibility to Type 2 diabetes	47 (4)	732-738	Diabetologia		1432-0428	2004-Feb-13		http://www.springerlink.com/content/fg04eftd9trg4eb3/fulltext.pdf	10.1007/s00125-004-1338-2				False	4	Mills, G. W.	False	McCarthy, M. I.	True	Hattersley, A. T.	True
	0154	22		950634	4		D	The impact of <i>CYP2C9</i> and <i>VKORC1</i> genetic polymorphism and patient characteristics upon warfarin dose requirements: Proposal for a new dosing regimen	106 (7)	2329-2333	Blood		1528-0020	2005-Jun-09		http://bloodjournal.hematologylibrary.org/cgi/reprint/106/7/2329	10.1182/blood-2005-03-1108				False	6	Sconce, Elizabeth A.	True	Khan, Tayyaba I.	True	Wynne, Hilary A.	True
	0154	22		951139	1		D	A Bayesian Approach to DNA Sequence Segmentation	60 (3)	573-588	Biometrics		1541-0420	2004-Aug-27		http://www.blackwell-synergy.com/doi/pdf/10.1111/j.0006-341X.2004.00206.x	10.1111/j.0006-341X.2004.00206.x	The page numbers include discussions from 581 to 588.			False	0	Henderson, Daniel A.	False
	0154	22		951139	2		D	<i>Bayesian point null hypothesis testing via the posterior likelihood ratio</i>	15 (3)	217-230	Statistics and Computing		1573-1375	2005-Jul-01		http://www.springerlink.com/content/t4177x6k1807x789/fulltext.pdf	10.1007/s11222-005-1310-0				False	0	AITKIN, MURRAY	False	CHADWICK, TOM	False
	0154	22		951139	3		D	Bayesian inference for stochastic epidemic models with time-inhomogeneous removal rates	55 (2)	223-247	Journal of Mathematical Biology		1432-1416	2007-Mar-15		http://www.springerlink.com/content/b217657q81721150/fulltext.pdf	10.1007/s00285-007-0081-y				False	0	Giles, Philip R.	False
	0154	22		951139	4		D	Adapting the optimal job search model for active labour market policy	170 (3)	759-779	Journal of the Royal statistical Society: Series A - Statistics in Society		1467-985X	2007-Jun-16		http://www.swetswise.com/swetsfo/swproxy?url=http%3A%2F%2Fwww.blackwell-synergy.com%2Fdoi%2Fpdf%2F10.1111%2Fj.1467-985X.2006.00468.x&ts=1185785963736&cs=3641456560	10.1111/j.1467-985X.2006.00468.x				False	0	Dolton, Peter J.	False	Walker, Neil R.	False
	0154	22		950891	1		D	Practical building of subjective covariance structures for large complicated systems	52 (4)	553-573	Journal of the Royal Statistical Society: Series D - The Statistician		1467-9884	2003-Dec-01		http://web.ebscohost.com/ehost/pdf?vid=4&hid=107&sid=07700f17-4319-407e-920d-f0af6ec89efd%40SRCSM1	10.1046/j.0039-0526.2003.00418.x				False	0
	0154	22		950891	2		D	Trade-off sensitive experimental design: a multicriterion, decision theoretic, Bayes linear approach	136 (2)	498-526	Journal of Statistical Planning and Inference		0378-3758	2004-Sep-22		http://www.sciencedirect.com/science?_ob=MImg&_imagekey=B6V0M-4DCM6WN-1-T0&_cdi=5650&_user=224739&_orig=browse&_coverDate=02%2F01%2F2006&_sk=998639997&view=c&wchp=dGLbVzW-zSkWW&md5=e2ed37dd9a14bf3006e2db81ebd65d3a&ie=/sdarticle.pdf	10.1016/j.jspi.2004.07.008				False	0	Goldstein, Michael	True
	0154	22		950891	3		D	Assessing Variation in Development Effort Consistency Using a Data Source with Missing Data	13 (1)	71-89	Software Quality Journal		1573-1367	2005-Feb-17		http://www.springerlink.com/content/x576307450381244/fulltext.pdf	10.1007/s11219-004-5261-z				False	0	Moses, John	True
	0154	22		950891	4		D	Mixtures and diagnostic plots in modelling road traffic vehicle headways	7 (1)	73-89	Statistical Modelling		1477-0342	2007-Apr-01		http://smj.sagepub.com/cgi/reprint/7/1/73	10.1177/1471082X0600700105				False	0	Cowburn, Gerard J	True
	0154	22		950673	1		D	The evolution of a batch-immigration death process subject to counts	461 (2057)	1563-1581	Proceedings of the Royal Society of London: Series A - Mathematical, Physical and Engineering Sciences		1471-2946	2005-Apr-28		http://www.journals.royalsoc.ac.uk/content/j0y9mx834lngrj6n/fulltext.pdf	10.1098/rspa.2004.1414				False	0	RENSHAW, ERIC	True
	0154	22		950673	2		D	An improved saddlepoint approximation	208 (2)	359-374	Mathematical Biosciences		0025-5564	2006-Sep-09		http://www.sciencedirect.com/science?_ob=MImg&_imagekey=B6VHX-4KVJCKT-1-1&_cdi=6078&_user=224739&_orig=search&_coverDate=08%2F31%2F2007&_sk=997919997&view=c&wchp=dGLbVtz-zSkzk&md5=5f7d563fbe2bc657b7f27f534ec2f3b8&ie=/sdarticle.pdf	10.1016/j.mbs.2006.08.026				False	0	Renshaw, Eric	True
	0154	22		951471	1		D	Bayesian sequential inference for nonlinear multivariate diffusions	16 (4)	323-338	Statistics and Computing		1573-1375	2006-Jan-01		http://www.springerlink.com/content/6047266155753366/fulltext.pdf	10.1007/s11222-006-9392-x				False	0	Wilkinson, Darren J.	False
	0154	22		951471	2		H	Bayesian inference for nonlinear multivariate diffusion models observed with error. In: Computational Statistics and Data Analysis, v.52 (2008)			Elsevier		0167-9473	2007-May-21		http://www.sciencedirect.com/science?_ob=MImg&_imagekey=B6V8V-4NSMMMC-1-VC&_cdi=5880&_user=224739&_orig=search&_coverDate=01%2F01%2F2008&_sk=999479996&view=c&wchp=dGLbVtz-zSkzS&md5=dab9698d6902bf83fe57362f8ddbfb5e&ie=/sdarticle.pdf	10.1016/j.csda.2007.05.019				False	0	Wilkinson, D. J.	False
	0154	22		951220	1		D	Modeling Spatial Variation in Leukemia Survival Data	97 (460)	965-972	Journal of the American Statistical Association		1537-274X	2002-Dec-01		http://docserver.ingentaconnect.com/deliver/connect/asa/01621459/v97n460/s4.pdf?expires=1185790625&id=38792981&titleid=30000015&accname=Newcastle+University&checksum=E4CEFC06F80ED55D42EA3B789FB73221	10.1198/016214502388618753				False	0	SHIMAKURA, Silvia	True	GORST, David	True
	0154	22		951220	2		D	A serially correlated gamma frailty model for longitudinal count data	90 (2)	355-366	Biometrika		1464-3510	2003-Jun-01		http://biomet.oxfordjournals.org/cgi/reprint/90/2/355	10.1093/biomet/90.2.355				False	0	SHIMAKURA, SYLVIA	True
	0154	22		951220	3		D	Diagnostics for Joint Longitudinal and Dropout Time Modeling	59 (4)	741-751	Biometrics		1541-0420	2003-Dec-01			10.1111/j.0006-341X.2003.00087.x				False	0	Dobson, Angela	True
	0154	22		951220	4		D	Analysis of longitudinal data with drop-out: objectives, assumptions and a proposal	56 (5)	499-550	Journal of the Royal Statistical Society: Series C (Applied Statistics)		1467-9876	2007-Sep-27		http://www.blackwell-synergy.com/doi/pdf/10.1111/j.1467-9876.2007.00590.x	10.1111/j.1467-9876.2007.00590.x				False	0	Diggle, Peter	True	Farewell, Daniel	True
	0154	22		951420	1	2002	A	Statistical Methods in Medical Research		817	Blackwell Science		978-0-6320-5257-8					The third author contributed almost all of chapters 12 & 16 (referred to as 15 in the review by Louis, Statistics in Medicine, 2003, 22, 2087-8), the material from 10.7 onwards in chapter 10 and the material on special assays in chapter 20, as well as numerous contributions elsewhere in the construction of the text.			False	0	Armitage, P.	True	Berry, G.	True
	0154	22		951420	2		D	A nurse led education and direct access service for the management of urinary tract infections in children: prospective controlled trial	327 (7416)	656	BMJ		1468-5833	2003-Sep-20		http://www.bmj.com/cgi/reprint/327/7416/656	10.1136/bmj.327.7416.656				False	0	Coulthard, Malcolm G	True	Vernon, Sue J	True	Lambert, Heather J	True
	0154	22		951420	3		D	Optimal designs for Michaelis?Menten kinetic studies	23 (3)	477-491	Statistics in Medicine		1097-0258	2004-Jan-19		http://www3.interscience.wiley.com/cgi-bin/fulltext/107062067/PDFSTART	10.1002/sim.1612				False	0	Allcock, G. C.	False
	0154	22		951420	4	2005	C	Use of Optimal Design in the Measurement of Cerebral Blood Flow Using the Kety-Schmidt Technique	Applied Optimal Designs	197-218	Wiley	Berger, Martijn P.F.; Wong, Weng Kee	0470856971								False	0	James, P.W.	False
	0154	22		951363	1		D	Statistical analysis of domains in interacting protein pairs	21 (7)	993-1001	Bioinformatics		1367-4811	2004-Oct-27		http://bioinformatics.oxfordjournals.org/cgi/reprint/21/7/993	10.1093/bioinformatics/bti086				False	1	Berzuini, Carlo	True	Gilks, Walter R.	True	Babu, M. Madan	True
	0154	22		951363	2		D	A novel algorithm and web-based tool for comparing two alternative phylogenetic trees	22 (1)	117-119	Bioinformatics		1367-4811	2005-Oct-18		http://bioinformatics.oxfordjournals.org/cgi/reprint/22/1/117	10.1093/bioinformatics/bti720				False	0	Li?, Pietro	True	Gilks, Walter R.	True
	0154	22		951363	3		H	A COVARIANCE MATRIX INVERSION PROBLEM ARISING FROM THE CONSTRUCTION OF PHYLOGENETIC TREES. In: London Mathematical Society. Journal of Computation and Mathematics, v.10 (2007)			London Mathematical Society		1461-1570	2007-Mar-23		http://www.lms.ac.uk/jcm/10/lms2005-040/sub/lms2005-040.pdf					False	0	BAXTER, BRAD J. C.	True	GILKS, WALTER R.	True
	0132	22		973627	1		D	Sequential Monte Carlo samplers	68 (3)	411 - 436	Journal of the Royal Statistical Society. Series B, Statistical Methodology		1369-7412	2006-Jun-01			10.1111/j.1467-9868.2006.00553.x				False	0	Del Moral, P	True	Doucet, A	True
	0132	22		974073	3		D	Importance sampling on coalescent histories. I	36 (2)	417 - 433	Advances in Applied Probability		0001-8678	2004-Jun-01			10.1239/aap/1086957579				False	0	Griffiths, RC	True
	0132	22		974197	1		D	Variance stabilization for a scalar parameter	68 (2)	281 - 303	Journal of the Royal Statistical Society Series B (Statistical Methodology)		1369-7412	2006-Feb-01			10.1111/j.1467-9868.2006.00544.x				False	0	DiCiccio, TJ	True	Monti, AC	True
	0132	22		975018	4		D	Finding groups in gene expression data.	2005 (2)	215 - 225	Journal of Biomedicine and Biotechnology		1110-7243	2005-Jun-30			10.1155/JBB.2005.215				False	0	Hand, DJ	False
	0132	22		973627	4		H	A note on the convergence of the equi-energy sampler						2007-Nov-01		http://arxiv.org/abs/0711.0164		Accepted for publication in Stochastic Analysis and Applications. ArXiV link: http://arxiv.org/PS_cache/arxiv/pdf/0711/0711.0164v1.pdf			False	0	Andrieu, C	True	Doucet, A	True	Del Moral, P	True
	0132	22		973671	2		D	Causal variables, indicator variables and measurement scales: an example from quality of life (with discussion)	165 (2)	233 - 262	Journal of the Royal Statistical Society Series A (Statistics in Society)		0964-1998	2002-Jan-01			10.1111/1467-985X.02020				False	0	Fayers,P.M.	True
	0132	22		973801	3		H	Nonparametric conditional inference for regression coefficients with application to configural polysampling			Statistica Sinica			2007-Oct-30		http://arxiv.org/abs/0710.5675		Accepted for publication in Statistica Sinica. ArXiV link: http://arxiv.org/PS_cache/arxiv/pdf/0710/0710.5675v1.pdf			False	0	Lee, SMS	True
	0132	22		974499	2		D	Conditional and marginal models: Another view	19 (2)	219 - 228	Statistical Science		0883-4237	2004-May-01			10.1214/088342304000000305				False	0	Lee, Y	True
	0132	22		973807	3		H	Global tests in the additive hazards regression model.			Statistics in Medicine		10970258	2007-Jun-26		http://www3.interscience.wiley.com/cgi-bin/resolvedoi?DOI=10.1002/sim.2972	10.1002/sim.2972	Accepted for publication in Statistics in Medicine. Link to journal website: http://www3.interscience.wiley.com/cgi-bin/fulltext/114282723/PDFSTART			False	0	Therneau, TM	True	Aalen, OO	True
	0132	22		973807	1		D	On goodness-of-fit tests for Aalen's additive risk model	32 (3)	425 - 445	Scandinavian Journal of Statistics		0303-6898	2005-Sep-01			10.1111/j.1467-9469.2005.00457.x				False	0	Jensen, U	True
	0132	22		974637	1		D	On repeated measures analysis with misspecified covariance structure	63 (1)	55 - 62	Journal of the Royal Statistical Society Series B (Statistical Methodology)		1369-7412	2001-Jan-01			10.1111/1467-9868.00275				False	0
	0132	22		973627	3		H	Population-based reversible jump Markov chain Monte Carlo			Biometrika			2007-Nov-01		http://arxiv.org/abs/0711.0186		Accepted for publication in Biometrika. ArXiV link: http://arxiv.org/PS_cache/arxiv/pdf/0711/0711.0186v1.pdf			False	0	Stephens, DA	False	Holmes, CC	False
	0132	22		974637	3		D	Bayesian analysis of discrete time warranty data	53 (1)	195 - 217	Journal of the Royal Statistical Society Series C (Applied Statistics)		0035-9254	2004-Jan-01			10.1111/j.1467-9876.2004.00435.x				False	0	Stephens, D	False
	0132	22		974411	4		D	A generalized demodulation approach to time-frequency projections for multicomponent signals	461 (2059)	2159 - 2179	Proceedings of The Royal Society A Mathematical Physical and Engineering Sciences		1364-5021	2005-Jul-08			10.1098/rspa.2005.1455				False	0	Olhede, S	False
	0132	22		974073	4		D	A nonparametric Bayesian model for inference in related longitudinal studies	54 (3)	611 - 626	Journal of the Royal Statistical Society Series C (Applied Statistics)		0035-9254	2005-Jun-01			10.1111/j.1467-9876.2005.05475.x				False	0	Muller, P	True	Rosner, GL	True	MacEachern, S	True
	0132	22		974768	4		D	Supervised classification with structured class definitions	36 (2)	209 - 225	Computational Statistics & Data Analysis		0167-9473	2001-Apr-28			10.1016/S0167-9473(00)00037-2				False	0	Hand, DJ	False	Li, HG	True
	0132	22		974197	4		D	Stein confidence sets based on non-iterated and iterated parametric bootstraps	16 (1)	45 - 75	Statistica Sinica		1017-0405	2006-Jan-01							False	0	Cheung, KY	True	Lee, SMS	True
	0132	22		974648	3		D	Sensitivity in metric scaling and analysis of distance.	62 (1)	239 - 244	Biometrics		0006-341X	2006-Mar-01			10.1111/j.1541-0420.2005.00398.x				False	0
	0132	22		974956	2		D	Equivalence of prospective and retrospective models in the Bayesian analysis of case-control studies	91 (1)	15 - 25	Biometrika		0006-3444	2004-Jan-01			10.1093/biomet/91.1.15				False	0	Seaman, SR	True
	0132	22		974637	2		D	Corrected p-values for tests based on estimated nuisance parameters	11 (4)	359 - 365	Statistics and Computing		0960-3174	2001-Oct-01			10.1023/A:1011925204752				False	0
	0132	22		974411	1		D	Analytic' wavelet thresholding	91 (4)	955 - 973	Biometrika		0006-3444	2004-Dec-01			10.1093/biomet/91.4.955				False	0	Olhede, SC	False
	0132	22		974411	2		D	Generalized morse wavelets	50 (11)	2661 - 2670	IEEE Transactions on Signal Processing		1053-587X	2002-Nov-01			10.1109/TSP.2002.804066				False	0	Olhede, SC	False
	0132	22		973807	2		D	Checking a semiparametric additive risk model.	11 (4)	451 - 472	Lifetime Data Analysis		1380-7870	2005-Dec-01			10.1007/s10985-005-5234-y				False	0	Jensen, U	True
	0132	22		974073	1		D	An ANOVA model for dependent random measures	99 (465)	205 - 215	Journal of the American Statistical Association		0162-1459	2004-Mar-01			10.1198/016214504000000205				False	0	Muller, P	True	Rosner, GL	True	MacEachern, SN	True
	0132	22		973882	1		D	Statistical tests for admixture mapping with case-control and cases-only data	75 (5)	771 - 789	The American Journal of Human Genetics		0002-9297	2004-Nov-01			10.1086/425281				False	0	Pritchard, JK	True
	0132	22		974956	1		D	Hidden Markov models and disease mapping	97 (460)	1055 - 1070	Journal of the American Statistical Association		0162-1459	2002-Dec-01			10.1198/016214502388618870				False	0	Green, PJ	True
	0132	22		974648	2		D	Biplots for multifactorial analysis of distance	60 (2)	517 - 524	Biometrics		0006-341X	2004-Jun-01			10.1111/j.0006-341X.2004.00198.x				False	0
	0132	22		973671	1		D	Classifier technology and the illusion of progress	21 (1)	1 - 14	Statistical Science		08834237	2006-Feb-01			10.1214/088342306000000060				False	0
	0132	22		975018	2		D	Bayesian coclustering of Anopheles gene expression time series: Study of immune defense response to multiple experimental challenges	102 (47)	16939 - 16944	Proceedings of the National Academy of Sciences		0027-8424	2005-Nov-22			10.1073/pnas.0408393102				False	1	Holmes, CC	False	Stephens, DA	False	Hand, DJ	False
	0132	22		974637	4		D	Covariates and random effects in a gamma process model with application to degradation and failure	10 (3)	213 - 227	Lifetime Data Analysis		1380-7870	2004-Sep-01			10.1023/B:LIDA.0000036389.14073.dd				False	0	Lawless, J	True
	0132	22		974956	4		D	BGX: a fully Bayesian integrated approach to the analysis of Affymetrix GeneChip data.	6 (3)	349 - 373	Biostatistics		1465-4644	2005-Jul-01			10.1093/biostatistics/kxi016				False	1	Hein, AM	False	Causton, HC	False	Green, PJ	True
	0132	22		974768	2		D	Likelihood inference in nearest-neighbour classification models	90 (1)	99 - 112	Biometrika		0006-3444	2003-Mar-01			10.1093/biomet/90.1.99				False	0	Holmes, CC	False
	0132	22		973737	4		D	Commissioned analysis of surgical performance using routine data: lessons from the Bristol inquiry	165 (2)	191 - 221	Journal of the Royal Statistical Society Series A (Statistics in Society)		0964-1998	2002-Feb-01			10.1111/1467-985X.02021				False	1	Spiegelhalter, DJ	True	Murray, GD	True	Evans, SJW	True
	0132	22		974197	2		D	Saddlepoint approximations and tests based on multivariate M-estimates	31 (4)	1154 - 1169	The Annals of Statistics		0090-5364	2003-Aug-01			10.1214/aos/1059655909				False	0	Robinson, J	True	Ronchetti, E	True
	0132	22		973737	3		D	A shared component model for detecting joint and selective clustering of two diseases	164 (1)	73 - 85	Journal of the Royal Statistical Society Series A (Statistics in Society)		0964-1998	2001-Jan-01			10.1111/1467-985X.00187				False	0	Knorr-Held, L	False
	0132	22		974073	2		D	Optimal Bayesian design by inhomogeneous Markov chain simulation	99 (467)	788 - 798	Journal of the American Statistical Association		0162-1459	2004-Sep-01			10.1198/016214504000001123				False	0	Muller, P	True	Sanso, B	True
	0132	22		973671	3		D	A simple generalisation of the area under the ROC curve for multiple class classification problems	45 (2)	171 - 186	Machine Learning		0885-6125	2001-Jan-01			10.1023/A:1010920819831				False	0	Till, RJ	False
	0132	22		974648	1		D	Projection pursuit clustering for exploratory data analysis	12 (1)	121 - 142	Journal of Computational & Graphical Statistics		1061-8600	2003-Mar-01			10.1198/1061860031374				False	0	Bolton, RJ	False
	0132	22		975018	1		D	A quantitative study of gene regulation involved in the immune response of anopheline mosquitoes: An application of Bayesian hierarchical clustering of curves	101 (473)	18 - 29	Journal of the American Statistical Association		0162-1459	2006-Mar-01			10.1198/016214505000000187				False	0	Holmes, CC	False	Stephens, DA	False
	0132	22		974768	3		D	Mining for classes and patterns in behavioural data	52 (9)	1017 - 1024	Journal of the Operational Research Society		0160-5682	2001-Sep-01			10.1057/palgrave.jors.2601202				False	0	Hand, DJ	False	Till, R	False
	0132	22		973627	2		D	Markov chain Monte Carlo and the label switching problem in Bayesian mixture modelling	20 (1)	50 - 67	Statistical Science		08834237	2005-Jan-01			10.1214/088342305000000016				False	0	Holmes, CC	False	Stephens, DA	False
	0132	22		975018	3		D	Generalized monotonic regression using random change points	22 (4)	623 - 638	Statistics in Medicine		0277-6715	2003-Feb-28			10.1002/sim.1306				False	0	Holmes, CC	False
	0132	22		974411	3		D	Multitaper power spectrum estimation and thresholding: Wavelet packets versus wavelets	50 (12)	2976 - 2986	IEEE Transactions on Signal Processing		1053-587X	2002-Dec-01			10.1109/TSP.2002.805503				False	0	Cristan, AC	True
	0132	22		974768	1		D	A probabilistic nearest neighbour method for statistical pattern recognition	64 (2)	295 - 306	Journal of the Royal Statistical Society Series B (Statistical Methodology)		1369-7412	2002-Feb-01			10.1111/1467-9868.00338				False	0	Holmes, CC	False
	0132	22		973882	2		D	Small sets and Markov transition densities	99 (2)	177 - 194	Stochastic Processes and their Applications		0304-4149	2002-Jun-01			10.1016/S0304-4149(02)00090-X				False	0	Kendall, WS	True
	0132	22		974499	1		D	Hierarchical generalised linear models: A synthesis of generalised linear models, random-effect models and structured dispersions	88 (4)	987 - 1006	Biometrika		0006-3444	2001-Dec-01			10.1093/biomet/88.4.987				False	0	Lee, Y	True
	0132	22		974648	4		D	Optimal predictive partitioning	17 (1)	11 - 21	Statistics and Computing		0960-3174	2007-Mar-01			10.1007/s11222-006-9003-x				False	0	Hand, DJ	False	Crowder, MJ	False
	0132	22		973671	4	2004	A	Measurement theory and practice: the world through quantification		320	Arnold		0-3406-7783-X					The primary research contribution is a unified theory of measurement, including its relationship to statistics. From the review in Nature:'the book is full of wonderful things. This book ought to be on every statistician?s shelves and on those of many other scientists as well.'			False	0
	0132	22		974499	3		D	Double heirarchical generalized linear models (with discussion)	55 (2)	139 - 180	Journal of the Royal Statistical Society Series C (Applied Statistics)		00359254	2006-Jan-01			10.1111/j.1467-9876.2006.00538.x				False	0	Lee, Y	True
	0132	22		973737	2		D	Improving ecological inference using individual-level data.	25 (12)	2136 - 2159	Statistics in Medicine		0277-6715	2006-Jun-30			10.1002/sim.2370				False	0	Jackson, C	False	Richardson, S	False
	0132	22		973737	1		D	Bayesian measures of model complexity and fit	64 (4)	583 - 616	Journal of the Royal Statistical Society Series B (Statistical Methodology)		13697412	2002-Apr-01			10.1111/1467-9868.00353				False	0	Spiegelhalter, DJ	True	Carlin, BR	True	van der Linde, A	True
	0132	22		974197	3		D	Prepivoting by weighted bootstrap iteration	90 (2)	393 - 410	Biometrika		0006-3444	2003-Jun-01			10.1093/biomet/90.2.393				False	0	Lee, SMS	True
	0132	22		974499	4		D	H-likelihood: problems and solutions.	17 (1)	49-55	Statistics and Computing		0960-3174	2007-Mar-01			10.1007/s11222-006-9006-7				False	0	Lee, Y	True
	0132	22		973801	1		D	Iterated smoothed bootstrap confidence intervals for population quantiles	33 (1)	437 - 462	The Annals of Statistics		0090-5364	2005-Feb-01			10.1214/009053604000000878				False	0	Lee, SMS	True
	0132	22		974956	3		H	Tail posterior probability for Inference in Pairwise and Multiclass Gene Expression Data			Biometrics		15410420	2007-May-01		http://www.blackwell-synergy.com/doi/abs/10.1111/j.1541-0420.2006.00807.x	10.1111/j.1541-0420.2006.00807.x	Early online publication in Biometrics.			False	0	Bochkina, N	False
	0132	22		973801	2		D	Calibrated interpolated confidence intervals for population quantiles	92 (1)	234 - 241	Biometrika		00063444	2005-Jan-01			10.1093/biomet/92.1.234				False	0	Lee, SMS	True
	0132	22		973801	4		H	Iterated bootstrap-t confidence intervals for density functions			Scandinavian Journal of Statistics		0303-6898	2007-Oct-31		http://www.blackwell-synergy.com/doi/abs/10.1111/j.1467-9469.2007.00577.x	10.1111/j.1467-9469.2007.00577.x	Early online publication in Scandinavian Journal of Statistics. Link: http://www.blackwell-synergy.com/toc/SJOS/0/0			False	0	Lee, SMS	True
	0112	22		917245	1		D	On the Ergodicity Properties of some Adaptive MCMC Algorithms	16 (3)	1462-1505	Annals of Applied Probability		10505164	2006-Aug-01		http://projecteuclid.org/Dienst/UI/1.0/Summarize/euclid.aoap/1159804988	10.1214/105051606000000286				False		Moulines, E	True
	0112	22		917245	2		D	Stability of stochastic approximation under verifiable conditions	44 (1)	283-312	SIAM Journal on Control and Optimization		03630129	2005-Jan-01			10.1137/S0363012902417267				False		Moulines, E	True	Priouret, P	True
	0112	22		917245	3		D	Particle filtering for partially observed Gaussian state space models	64 (4)	827-836	Journal of the Royal Statistical Society: Series B, Statistical Methodology		13697412	2002-Oct-01		http://www.blackwell-synergy.com/doi/full/10.1111/1467-9868.00363	10.1111/1467-9868.00363				False		Doucet, A	True
	0112	22		917245	4		D	Convergence of simulated annealing using Foster-Lyapunov criteria	38 (4)	975-994	Journal of Applied Probability		00219002	2001-Dec-01		http://projecteuclid.org/Dienst/UI/1.0/Summarize/euclid.jap/1011994186	10.1239/jap/1011994186				False		Breyer, LA	True	Doucet, A	True
	0112	22		917247	1		D	Modeling and predicting complex space-time structures and patterns of coastal wind fields	16 (5)	449-464	Environmetrics		11804009	2005-Aug-01		http://www3.interscience.wiley.com/cgi-bin/fulltext/110549278/PDFSTART	10.1002/env.714				False		Fuentes, M	True	Davis, J	True	Lackmann, G	True
	0112	22		917249	1		D	Learning rules for optimal selection in a varying environment: mate choice revisited	17 (5)	799-809	Behavioral Ecology		10452249	2006-Sep-01		http://beheco.oxfordjournals.org/cgi/reprint/17/5/799	10.1093/beheco/arl008				False		McNamara, JM	False	Ramsey, DM	True
	0112	22		917249	2		D	The ideal free distribution: an analysis of the perceptual limit model	4 (4)	471-493	Evolutionary Ecology Research		15220613	2002-Sep-01		http://www.evolutionary-ecology.com/issues/v04n04/ccar1274.pdf					False		Houston, AI	False	Lang, A	True
	0112	22		917249	3		D	Optimality models in behavioral biology	43 (3)	413-466	SIAM Review		00361445	2001-Sep-01		http://siamdl.aip.org/getpdf/servlet/GetPDFServlet?filetype=pdf&id=SIREAD000043000003000413000001&idtype=cvips	10.1137/S0036144500385263				False		McNamara, JM	False	Houston, AI	False
	0112	22		917249	4		D	An analysis of transient Markov decision processes	43 (3)	603-621	Journal of Applied Probability		00219002	2006-Sep-01		http://projecteuclid.org/Dienst/UI/1.0/Summarize/euclid.jap/1158784933	10.1239/jap/1158784933				False		James, HW	False
	0112	22		917250	1		D	Estimation of integrated squared density derivatives from a contaminated sample	64 (4)	869-886	Journal of the Royal Statistical Society: Series B, Statistical Methodology		13697412	2002-Oct-01		http://www.blackwell-synergy.com/doi/abs/10.1111/1467-9868.00366	10.1111/1467-9868.00366				False		Gijbels, I	True
	0112	22		917250	2		D	Nonparametric methods for solving the Berkson errors-in-variables problem	68 (2)	201-220	Journal of the Royal Statistical Society: Series B, Statistical Methodology		13697412	2006-Apr-01		http://www.blackwell-synergy.com/doi/abs/10.1111/j.1467-9868.2006.00540.x	10.1111/j.1467-9868.2006.00540.x				False		Hall, P	True	Qiu, P	True
	0112	22		917250	3		D	Estimation of boundary and discontinuity points in deconvolution problems	16 (3)	773-788	Statistica Sinica		10170405	2006-Jul-01							False		Gijbels, I	True
	0112	22		917250	4		D	Nonparametric regression estimation from data contaminated by a mixture of Berkson and classical errors	69 (5)	859-878	Journal of the Royal Statistical Society: Series B (Statistical Methodology)		13697412	2007-Nov-01		http://www.blackwell-synergy.com/doi/abs/10.1111/j.1467-9868.2007.00614.x	10.1111/j.1467-9868.2007.00614.x				False		Carroll, RJ	True	Hall, P	True
	0112	22		917251	1		D	Graphical models for composable finite Markov processes	34 (1)	169-185	Scandinavian Journal of Statistics		03036898	2007-Mar-01		http://www.blackwell-synergy.com/doi/abs/10.1111/j.1467-9469.2006.00528.x	10.1111/j.1467-9469.2006.00528.x				False
	0112	22		917251	2		D	Collapsibility of graphical CG-regression models	31 (4)	535-551	Scandinavian Journal of Statistics		03036898	2004-Dec-01		http://www.blackwell-synergy.com/links/doi/10.1111%2Fj.1467-9469.2004.00405.x	10.1111/j.1467-9469.2004.00405.x				False		Edwards, D	True
	0112	22		917251	3		H	<p>Graphical models for marked point processes based on local independence</p>			arXiv			2007-Oct-31		http://arxiv.org/abs/0710.5874		This paper has been accepted for publication in the Journal of the Royal Statistical Society, series B, and is scheduled to appear in part 1 of volume 70 (2008).			False
	0112	22		917251	4		D	Decomposability and selection of graphical models for multivariate time series	90 (2)	251-267	Biometrika		14643510	2003-Jun-01		http://biomet.oxfordjournals.org/cgi/reprint/90/2/251	10.1093/biomet/90.2.251				False		Fried, R	True
	0112	22		917252	1		D	Local principal curves	15 (4)	301-313	Statistics and Computing		09603174	2005-Oct-01		http://www.springerlink.com/content/35k543p55v23hmw1/	10.1007/s11222-005-4073-8				False		Einbeck, J	True	Tutz, G	True
	0112	22		917253	1		D	Haar-Fisz estimation of evolutionary wavelet spectra	68 (4)	611-634	Journal of the Royal Statistical Society Series B - Statistical Methodology		13697412	2006-Sep-01		http://www.blackwell-synergy.com/doi/full/10.1111/j.1467-9868.2006.00558.x	10.1111/j.1467-9868.2006.00558.x				False		Nason, GP	False
	0112	22		917253	2		H	Normalised least-squares estimation in time-varying ARCH models			Annals of Statistics		00905364	2007-Nov-01		http://www.e-publications.org/ims/submission/index.php/AOS/user/submissionFile/1536?confirm=51b6ddb8		Accepted for publication in Annals of Statistics. Online at http://www.imstat.org/aos/future_papers.html			False		Sapatinas, T	True	Subba Rao, ST	False
	0112	22		917253	3		D	A Haar-Fisz technique for locally stationary volatility estimation	93 (3)	687-704	Biometrika		00063444	2006-Sep-01		http://biomet.oxfordjournals.org/cgi/reprint/93/3/687	10.1093/biomet/93.3.687				False		Sapatinas, T	True	Subba Rao, ST	False
	0112	22		917253	4		D	Bivariate hard thresholding in wavelet function estimation	17 (4)	1457-1481	Statistica Sinica		10170405	2007-Oct-01							False
	0112	22		917254	1		D	Efficient routeing in Poisson small-world networks	43 (3)	678-686	Journal of Applied Probability		00219002	2006-Sep-01		http://projecteuclid.org/euclid.jap/1158784938	10.1239/jap/1158784938				False		Draief, M	True
	0112	22		917254	2		D	Information loss in riffle shuffling	11 (1)	79-95	Combinatorics, Probability and Computing		09635483	2002-Jan-01		http://tinyurl.com/39jfjx	10.1017/S0963548301004990				False		Stark, D	True	O'Connell, N	True
	0112	22		917254	3		D	Invariant rate functions for discrete-time queues	13 (2)	446-474	Annals of Applied Probability		10505164	2003-May-01		http://projecteuclid.org/euclid.aoap/1050689588	10.1214/aoap/1050689588				False		O'Connell, N	True	Prabhakar, B	True
	0112	22		917254	4		D	Large and moderate deviations for matching problems and empirical discrepancies	13 (1)	85-98	Markov Processes and Related Fields		10242953	2007-Jan-01							False		O'Connell, N	True
	0112	22		917255	1		D	Bayesian alignment using hierarchical models, with applications in protein bioinformatics	93 (2)	235-254	Biometrika		00063444	2006-Jun-01		http://biomet.oxfordjournals.org/cgi/reprint/93/2/235	10.1093/biomet/93.2.235				False		Mardia, K	True
	0112	22		917255	2		D	Hidden Markov models and disease mapping	97 (460)	1055-1070	Journal of the American Statistical Association		00031291	2002-Dec-01		http://docserver.ingentaconnect.com/deliver/connect/asa/01621459/v97n460/s11.pdf?expires=1172765000&id=35769598&titleid=30000015&accname=University+of+Bristol+Information+Services&checksum=475302F0A8E7400D1D15BEC58FD6D81F	10.1198/016214502388618870				False		Richardson, S	True
	0112	22		917255	3		D	Modelling spatially correlated data via mixtures: a Bayesian approach	64 (4)	805-826	Journal of the Royal Statistical Society Series B - Statistical Methodology		13697412	2002-Oct-01		http://biomet.oxfordjournals.org/cgi/reprint/93/2/235	10.1111/1467-9868.00362				False		Fern?ndez, C	True
	0112	22		917255	4		D	Modelling heterogeneity with and without the Dirichlet process	28 (2)	355-375	Scandinavian Journal of Statistics		03036898	2001-Jun-01		http://www.blackwell-synergy.com/doi/abs/10.1111/1467-9469.00242	10.1111/1467-9469.00242				False		Richardson, S	True
	0112	22		917256	1		D	Exponential growth rates in a typed branching diffusion	17 (2)	609-653	Annals of Applied Probability		10505164	2007-Apr-01		http://projecteuclid.org/euclid.aoap/1174323258	10.1214/105051606000000853				False		Git, Y	True	Harris, SC	True
	0112	22		917256	2		D	Further probabilistic analysis of the Fisher-Kolmogorov-Petrovskii-Piscounov equation: one sided travelling-waves	42 (1)	125-145	Annales de l'Institut Henri Poincar? B: Probablility and Statistics		02460203	2006-Jan-01		http://www.sciencedirect.com/science?_ob=ArticleURL&_udi=B6VK9-4H98SST-1&_user=121739&_coverDate=02%2F28%2F2006&_rdoc=8&_fmt=summary&_orig=browse&_srch=doc-info(%23toc%236117%232006%23999579998%23611551%23FLP%23display%23Volume)&_cdi=6117&_sort=d&_docanchor=&view=c&_ct=8&_acct=C000010018&_version=1&_urlVersion=0&_userid=121739&md5=3dbd26d4063bbc7975328d986a70ccf6	10.1016/j.anihpb.2005.02.005				False		Harris, SC	True	Kyprianou, AE	True
	0112	22		917257	1		D	Convergence of the SMC implementation of the PHD filter	8 (2)	265-291	Methodology and Computing in Applied Probability		13875841	2006-Jun-01		http://www.springerlink.com/content/86l16616l79g13k2/fulltext.pdf	10.1007/s11009-006-8552-y				False		Singh, SS	True	Doucet, A	True	Vo, B-N	True
	0112	22		917258	1		D	Fisher information inequalities and the Central Limit Theorem	129 (3)	391-409	Probability Theory and Related Fields		01788051	2004-Jul-01		http://www.springerlink.com/content/7rb2yqmhtc134e8x/	10.1007/s00440-004-0344-0				False		Barron, AR	True
	0112	22		917258	2		D	Log-concavity and the maximum entropy property of the Poisson distribution	117 (6)	791-802	Stochastic Processes and their Applications		03044149	2007-Jun-01		http://www.sciencedirect.com/science/article/B6V1B-4M94390-1/2/771d96593aa71378173c42fc561358a8	10.1016/j.spa.2006.10.006				False
	0112	22		917258	3	2004	A	Information theory and the central limit theorem		224	Imperial College Press		1860944736					This book concerns the parallels between results in Information Theory and probabilistic limit theorems. In particular, it discusses in detail the Central Limit Theorem and convergence to the Poisson distribution, though there are also chapters concerning convergence on compact groups, convergence in free probability, and stable limit laws. It brings together my original research, both published …			False
	0112	22		917258	4		D	A central limit theorem for non-overlapping return times	43 (1)	32-47	Journal of Applied Probability		00219002	2006-Mar-01		http://projecteuclid.org/Dienst/UI/1.0/Summarize/euclid.jap/1143936241	10.1239/jap/1143936241				False
	0112	22		917259	1		D	Local extremes, runs, strings and multiresolution	29 (1)	1-48	Annals of Statistics		00905364	2001-Feb-01		http://projecteuclid.org/Dienst/UI/1.0/Summarize/euclid.aos/996986501					False		Davies, PL	True
	0112	22		917259	2		D	Densities, spectral densities and modality	32 (3)	1093-1136	Annals of Statistics		00905364	2004-Jun-01		http://projecteuclid.org/Dienst/UI/1.0/Summarize/euclid.aos/1085408496	10.1214/009053604000000364				False		Davies, PL	True
	0112	22		917259	3		H	<p>Confidence Regions, Regularization and Non-Parametric Regression</p>			Annals of Statistics		00905364	2007-Nov-05		http://www.e-publications.org/ims/submission/index.php/AOS/user/submissionFile/1360?confirm=45e362cb		Accepted for publication in Annals of Statistics. Online at http://www.imstat.org/aos/future_papers.html			False		Davies, PL	True	Meise, M	True
	0112	22		917259	4		D	Smooth functions and local extreme values	51 (10)	5155-5171	Computational Statistics and Data Analysis		01679473	2007-Jun-01		http://tinyurl.com/2u2tq8	10.1016/j.csda.2006.08.018				False
	0112	22		917260	1		D	Generalised weakened fictitious play	56 (2)	285-298	Games and Economic Behavior		08998256	2006-Aug-01		http://www.sciencedirect.com/science?_ob=ArticleURL&_udi=B6WFW-4H9PN5J-5&_user=121739&_coverDate=08%2F31%2F2006&_rdoc=7&_fmt=full&_orig=browse&_srch=doc-info(%23toc%236805%232006%23999439997%23624909%23FLP%23display%23Volume)&_cdi=6805&_sort=d&_docanchor=&_ct=13&_acct=C000010018&_version=1&_urlVersion=0&_userid=121739&md5=a8cdf1cbc1cc35e8be0afffe1435ab86	10.1016/j.geb.2005.08.005				False		Collins, EJ	False
	0112	22		917260	2		D	Individual <i>Q</i>-learning in normal form games	44 (2)	495-514	SIAM Journal on Control and Optimization		03630129	2005-Mar-01		http://siamdl.aip.org/getpdf/servlet/GetPDFServlet?filetype=pdf&id=SJCODC000044000002000495000001&idtype=cvips	10.1137/S0363012903437976				False		Collins, EJ	False
	0112	22		917260	3		D	Convergent multiple-timescales reinforcement learning algorithms in normal form games	13 (4)	1231-1251	Annals of Applied Proabability		10505164	2003-Nov-01		http://projecteuclid.org/Dienst/UI/1.0/Summarize/euclid.aoap/1069786497	10.1214/aoap/1069786497				False		Collins, EJ	False
	0112	22		917260	4		D	A general approach to heteroscedastic linear regression	17 (2)	131-146	Statistics and Computing		09603174	2007-Jun-01		http://dx.doi.org/10.1007/s11222-006-9013-8	10.1007/s11222-006-9013-8				False		Kohn, R	True	Nott, DJ	True
	0112	22		917261	1		D	The effects of background mortality on optimal reproduction in a seasonal environment	65 (4)	361-372	Theoretical Population Biology		00405809	2004-Jun-01		http://www.sciencedirect.com/science?_ob=ArticleURL&_udi=B6WXD-4C47F65-1&_user=121739&_coverDate=06%2F30%2F2004&_rdoc=6&_fmt=full&_orig=browse&_srch=doc-info(%23toc%237156%232004%23999349995%23500527%23FLA%23display%23Volume)&_cdi=7156&_sort=d&_docanchor=&_ct=11&_acct=C000010018&_version=1&_urlVersion=0&_userid=121739&md5=8cebe507fa9cd04f61f1f0ee26c3f1ff	10.1016/j.tpb.2003.10.006				False	1	Welham, RK	False	Houston, AI	False	Daan, S	True
	0112	22		917261	2		D	Variation in behaviour promotes cooperation in the Prisoner's Dilemma game	428 (6984)	745-748	Nature		00280836	2004-Apr-01		http://www.nature.com/nature/journal/v428/n6984/full/nature02432.html	10.1038/nature02432				False		Barta, ZL	False	Houston, AI	False
	0112	22		917261	3		D	Stress, resource allocation, and mortality	16 (6)	1008-1017	Behavioral Ecology		10452249	2005-Nov-01		http://beheco.oxfordjournals.org/cgi/reprint/16/6/1008?maxtoshow=&HITS=10&hits=10&RESULTFORMAT=1&andorexacttitle=and&andorexacttitleabs=and&andorexactfulltext=and&searchid=1&FIRSTINDEX=0&sortspec=relevance&volume=16&firstpage=1008&resourcetype=HWCIT	10.1093/beheco/ari087				False		Buchanan, KL	True
	0112	22		917261	4		D	A unifying framework for metapopulation dynamics	160 (2)	173-185	American Naturalist		00030147	2002-Aug-01		http://www.journals.uchicago.edu/cgi-bin/resolve?id=doi:10.1086/341014	10.1086/341014				False		Harding, KC	True
	0112	22		917262	1		D	Real nonparametric regression using complex wavelets	66 (4)	927-939	Journal of the Royal Statistical Society: Series B, Statistical Methodology		13697412	2004-Nov-01		http://www.blackwell-synergy.com/doi/full/10.1111/j.1467-9868.2004.B5604.x	10.1111/j.1467-9868.2004.B5604.x				False		Barber, S	True
	0112	22		917262	2		D	Posterior probability intervals for wavelet thresholding	64 (2)	189-205	Journal of the Royal Statistical Society Series B - Statistical Methodology		13697412	2002-May-01		http://www.blackwell-synergy.com/doi/full/10.1111/1467-9868.00332	10.1111/1467-9868.00332				False		Barber, S	False	Silverman, BW	False
	0112	22		917262	3		D	Robust projection indices	63 (3)	551-567	Journal of the Royal Statistical Society Series B - Statistical Methodology		13697412	2001-Aug-01		http://www.blackwell-synergy.com/doi/abs/10.1111/1467-9868.00298	10.1111/1467-9868.00298				False
	0112	22		917262	4		D	A Haar-Fisz algorithm for Poisson intensity estimation	13 (3)	621-638	Journal of Computational and Graphical Statistics		10618600	2004-Sep-01		http://docserver.ingentaconnect.com/deliver/connect/asa/10618600/v13n3/s6.pdf?expires=1172679631&id=35739241&titleid=30000017&accname=University+of+Bristol+Information+Services&checksum=5E011443CA6C2F3DF110AF59BA1B7E36	10.1198/106186004X2697				False		Fryzlewicz, PZ	False
	0112	22		917263	1		D	Bayes Linear Calibrated Prediction for Complex Systems	101 (475)	1132-1143	Journal of the American Statistical Association		01621459	2006-Sep-01		http://www.ingentaconnect.com/content/asa/jasa/2006/00000101/00000475/art00030	10.1198/016214506000000203				False		Goldstein, M	True
	0112	22		917263	2		D	Bayesian forecasting for complex systems using computer simulators	96 (454)	717-729	Journal of the American Statistical Association		01621459	2001-Jun-01		http://www.ingentaconnect.com/content/asa/jasa/2001/00000096/00000454/art00030					False		Craig, PS	True	Goldstein, M	True	Seheult, AH	True
	0112	22		917263	3		D	A Bayesian analysis of fluid flow in pipe-lines	50 (1)	77-93	Applied Statistics		00359254	2001-Jan-01		http://links.jstor.org/sici?sici=0035-9254%282001%2950%3A1%3C77%3AABAOFF%3E2.0.CO%3B2-C					False		Goldstein, M	True
	0112	22		917263	4		D	Probabilistic Inference for Future Climate Using an Ensemble of Climate Model Evaluations	81 (3-4)	247-264	Climatic Change		01650009	2007-Apr-01		http://www.springerlink.com/content/rg2295h8v36376hg/	10.1007/s10584-006-9156-9				False
	0112	22		917265	1		H	On the uniqueness of probability matching priors						2007-Sep-17		http://rose.bris.ac.uk/dspace/handle/1983/972		Submitted to the Canadian Journal of Statistics			False		Reid, N	True
	0112	22		917266	1		D	Asymptotic analysis of temporal-difference learning algorithms with constant step-sizes	63 (2)	107-133	Machine Learning		08856125	2006-May-01		http://www.springerlink.com/content/j56h3u337l1314x0/	10.1007/s10994-006-5835-z				False
[truncated: 18 more rows]
