# Supplementary material for: Statistical modelling of citation exchange between statistics journals
Source: J R Stat Soc Ser A Stat Soc. 2015 Nov 3;179(1):1–63. doi: 10.1111/rssa.12124 (PMC4755202; doi:10.1111/rssa.12124)
Supplement: Supplementary file 1 — ‘Supplement to “Statistical modelling of citation exchange between statistics journals”’. [file RSSA-179-1-s001.zip › Data/RAE-UoA22/Institution.csv]

Institution	InstitutionName	SortCode
0107	Napier University	9120
0108	Aston University	20
0109	University of Bath	30
0110	University of Birmingham	60
0111	University of Bradford	100
0112	University of Bristol	130
0113	Brunel University	140
0114	University of Cambridge	170
0115	City University, London	260
0116	University of Durham	330
0117	University of East Anglia	340
0118	University of Essex	380
0119	University of Exeter	390
0120	University of Hull	480
0121	Keele University	530
0122	University of Kent	540
0123	Lancaster University	610
0124	University of Leeds	630
0125	University of Leicester	650
0126	University of Liverpool	660
0127	Birkbeck College	50
0131	Goldsmiths College, University of London	410
0132	Imperial College London	510
0133	Institute of Education	370
0134	King's College London	570
0135	London Business School	920
0137	London School of Economics and Political Science	930
0138	London School of Hygiene & Tropical Medicine	945
0139	Queen Mary, University of London	1220
0141	Royal Holloway, University of London	1340
0143	Royal Veterinary College	1370
0145	St George's Hospital Medical School	1380
0146	School of Oriental and African Studies	1160
0147	School of Pharmacy	1190
0149	University College London	1590
0151E	British Institute in Paris	710
0151Z	University Marine Biological Station, Millport	860
0152	Loughborough University	960
0204	University of Manchester	990
0154	University of Newcastle upon Tyne	1040
0155	University of Nottingham	1130
0156	University of Oxford	1170
0157	University of Reading	1260
0158	University of Salford	1420
0159	University of Sheffield	1440
0160	University of Southampton	1460
0161	University of Surrey	1530
0162	University of Sussex	1540
0163	University of Warwick	1600
0164	University of York	1720
0167	University of Edinburgh	9050
0168	University of Glasgow	9070
0169	University of Strathclyde	9230
0170	University of Aberdeen	9010
0171	Heriot-Watt University	9100
0172	University of Dundee	9040
0173	University of St Andrews	9200
0174	University of Stirling	9220
0176	University of Wales, Lampeter	9470
0177	Aberystwyth University	9410
0178	Bangor University	9420
0179	Cardiff University	9430
0180	Swansea University	9500
0184	Queen's University Belfast	9910
0185	University of Ulster	9920
0186	University of Wales Centre for Advanced Welsh and Celtic Studies	9540
0190	Norwich University College of the Arts	1120
0188	Institute of Cancer Research	175
0201	Courtauld Institute of Art	265
0197	Arts Institute at Bournemouth	85
0207	Leeds College of Music	645
0205	Heythrop College	455
7002	Armagh Observatory	9900
7003	Institute of Zoology	915
0195	Royal Agricultural College	1305
0193	Stranmillis University College	9918
0196	UHI Millennium Institute	9240
0202	London Metropolitan University	955
0206	University for the Creative Arts	285
0208	Guildhall School of Music & Drama	435
0001	Open University	1150
0002	Cranfield University	280
0003	Royal College of Art	1310
0007	Bishop Grosseteste University College, Lincoln	70
0009	Buckinghamshire New University	150
0010	Central School of Speech and Drama	210
0011	University of Chester	240
0012	Canterbury Christ Church University	180
0013	York St John University	1725
0014	University College Plymouth St Mark & St John	1205
0015	Dartington College of Arts	300
0016	Edge Hill University	360
0017	University College Falmouth	400
0018	Harper Adams University College	440
0021	University of Winchester	1665
0023	Liverpool Hope University	670
0024	University of the Arts London	682
0026	University of Bedfordshire	45
0027	University of Northampton	1070
0028	Newman University College	1060
0031	Roehampton University	1280
0032	Rose Bruford College	1290
0033	Royal Academy of Music	1300
0034	Royal College of Music	1320
0035	Royal Northern College of Music	1350
0037	Southampton Solent University	1470
0038	University of Cumbria	293
0039	St Mary's University College	1410
0040	Leeds Trinity & All Saints	647
0046	University of Worcester	1690
0047	Anglia Ruskin University	10
0048	Bath Spa University	40
0049	University of Bolton	80
0050	Bournemouth University	90
0051	University of Brighton	120
0052	Birmingham City University	62
0053	University of Central Lancashire	200
0054	University of Gloucestershire	405
0056	Coventry University	270
0057	University of Derby	320
0058	University of East London	350
0059	University of Greenwich	420
0060	University of Hertfordshire	450
0061	University of Huddersfield	470
0062	University of Lincoln	655
0063	Kingston University	600
0064	Leeds Metropolitan University	640
0065	Liverpool John Moores University	680
0066	Manchester Metropolitan University	1020
0067	Middlesex University	1030
0068	De Montfort University	310
0069	University of Northumbria at Newcastle	1110
0071	Nottingham Trent University	1140
0072	Oxford Brookes University	1180
0073	University of Plymouth	1200
0074	University of Portsmouth	1210
0075	Sheffield Hallam University	1450
0076	London South Bank University	957
0077	Staffordshire University	1500
0078	University of Sunderland	1510
0079	University of Teesside	1550
0080	Thames Valley University	1560
0081	University of the West of England, Bristol	1630
0082	University of Chichester	250
0083	University of Westminster	1640
0085	University of Wolverhampton	1680
0086	University of Wales, Newport	9480
0087	Glyndwr University	9460
0089	University of Wales Institute, Cardiff	9440
0090	University of Glamorgan	9450
0091	Swansea Metropolitan University	9510
0095	University of Abertay Dundee	9020
0096	Edinburgh College of Art	9060
0097	Glasgow School of Art	9090
0100	Queen Margaret University Edinburgh	9150
0101	Royal Scottish Academy of Music and Drama	9170
0104	Robert Gordon University	9160
0105	University of the West of Scotland	9250
0106	Glasgow Caledonian University	9080
