# Supplementary material for: Statistical modelling of citation exchange between statistics journals
Source: J R Stat Soc Ser A Stat Soc. 2015 Nov 3;179(1):1–63. doi: 10.1111/rssa.12124 (PMC4755202; doi:10.1111/rssa.12124)
Supplement: Supplementary file 1 — ‘Supplement to “Statistical modelling of citation exchange between statistics journals”’. [file RSSA-179-1-s001.zip › Data/RAE22-outputs-subprofiles.csv]

Institution	Profile	4star	3star	2star	1star	U
University of Bath	Output	23.1	40.4	32.7	3.8	0
University of Bristol	Output	19.5	52.6	27.3	0.6	0
University of Cambridge	Output	31.3	42.3	25	1.4	0
University of Durham	Output	4.4	50	45.6	0	0
Edinburgh+HW	Output	7.4	36.9	44.2	11.5	0
University of Glasgow	Output	5.8	32.7	46.1	15.4	0
Imperial College London	Output	14	51.8	31.6	2.6	0
University of Kent	Output	20	46.7	30	3.3	0
Lancaster University	Output	16	35.9	38.5	9.6	0
University of Leeds	Output	27.4	41.6	29.8	1.2	0
University of Liverpool	Output	0	37.5	47.5	15	0
London Metropolitan University	Output	3.1	21.9	37.5	37.5	0
London School of Economics and Political Science	Output	16	37.8	39.6	4.7	1.9
University of Manchester	Output	14.3	31.6	36.8	17.3	0
University of Newcastle upon Tyne	Output	6.4	36.2	46.8	10.6	0
University of Nottingham	Output	25.8	50	24.2	0	0
Open University	Output	11.1	37	48.2	3.7	0
University of Oxford	Output	37	49.5	11.4	2.1	0
University of Plymouth	Output	0	26.7	53.3	20	0
Queen Mary, University of London	Output	11.1	29.2	45.8	11.1	2.8
University of Reading	Output	2.8	23.6	59.7	13.9	0
University of Sheffield	Output	9.5	45.3	35.7	9.5	0
University of Southampton	Output	16.9	40.6	35	7.5	0
University of St Andrews	Output	7.7	46.1	40.4	5.8	0
University College London	Output	9.3	38.2	42.3	10.2	0
University of Warwick	Output	24.7	40.2	34	1.1	0
