# Supplementary material for: Statistical modelling of citation exchange between statistics journals
Source: J R Stat Soc Ser A Stat Soc. 2015 Nov 3;179(1):1–63. doi: 10.1111/rssa.12124 (PMC4755202; doi:10.1111/rssa.12124)
Supplement: Supplementary file 1 — ‘Supplement to “Statistical modelling of citation exchange between statistics journals”’. [file RSSA-179-1-s001.zip › Data/RAE22-depts.csv]

depts	shortName
Brunel University	Brunel
Imperial College London	Imperial
Lancaster University	Lancaster
London Metropolitan University	LondonMet
London School of Economics and Political Science	LSE
Open University	OU
Queen Mary, University of London	QMUL
University College London	UCL
University of Bath	Bath
University of Bristol	Bristol
University of Cambridge	Cambridge
University of Durham	Durham
University of Glasgow	Glasgow
University of Greenwich	Greenwich
University of Kent	Kent
University of Leeds	Leeds
University of Liverpool	Liverpool
University of Manchester	Manchester
University of Newcastle upon Tyne	Newcastle
University of Nottingham	Nottingham
University of Oxford	Oxford
University of Plymouth	Plymouth
University of Reading	Reading
University of Salford	Salford
University of Sheffield	Sheffield
University of Southampton	Southampton
University of St Andrews	StAndrews
University of Strathclyde	Strathclyde
University of Warwick	Warwick
Edinburgh+HW	Edinburgh+HW
