# Supplementary material for: Statistical modelling of citation exchange between statistics journals
Source: J R Stat Soc Ser A Stat Soc. 2015 Nov 3;179(1):1–63. doi: 10.1111/rssa.12124 (PMC4755202; doi:10.1111/rssa.12124)
Supplement: Supplementary file 1 — ‘Supplement to “Statistical modelling of citation exchange between statistics journals”’. [file RSSA-179-1-s001.zip › Data/RAE22-journals.csv]

RAE.name	shortName
Journal of the Operational Research Society	other
Accident Analysis & Prevention	other
Acta Materialia	other
Acta Tropica	other
Advances in Applied Mathematics	other
Advances in Applied Probability	AdvApplProb
ADVANCES IN APPLIED PROBABILITY	AdvApplProb
Advances in Applied Probability	AdvApplProb
Advances in Applied Probability.	AdvApplProb
Advances in Water Resources	other
Agricultural Systems	other
Algorithmica	other
American Journal of Epidemiology	other
American Journal of Human Genetics	other
American Journal of Veterinary Research	other
American Naturalist	other
Animal Conservation	other
Ann. Appl. Probability	AnnApplProb
Ann. Inst. H. Poincar? Probab. Statist.	PoincareB
Ann. Inst. H. Poincare Probab. Statist.	PoincareB
Annales de l'Institut Henri Poincar? (B) Probability and Statistics	PoincareB
Annales de l'Institut Henri Poincar? B: Probablility and Statistics	PoincareB
ANNALES DE L'INSTITUT HENRI POINCARE (B) PROBABILITES ET STATISTIQUES	PoincareB
Annales de l'Institut Henri Poincare (B) Probability and Statistics	PoincareB
ANNALES DE L'INSTITUT HENRI POINCARE (B) PROBABILITY AND STATISTICS	PoincareB
Annales de l'Institut Henri Poincare B: Probablility and Statistics	PoincareB
Annals of Applied Probability	AnnApplProb
Annals of Applied Proabability	AnnApplProb
Annals of Applied Probability	AnnApplProb
ANNALS OF APPLIED PROBABILITY	AnnApplProb
Annals of Applied Probability.	AnnApplProb
Annals of Combinatorics	other
Annals of Finance	other
Annals of Human Genetics	other
Annals of Oncology	other
Annals of Operations Research	AnnOR
Annals of Probability	AnnProb
ANNALS OF PROBABILITY	AnnProb
Annals of Probability	AnnProb
Annals of Statistics	AnnStat
Annals of the Institute of Statistical Mathematics	AnnInstStatMath
Annals of the Institute of Statistical Mathematics	AnnInstStatMath
Annals of Tropical Medicine and Parasitology	other
Antiquity	other
Applied Mathematics & Optimization	other
Applied Mathematics and Computation	other
Applied Mathematics and Optimization	other
Applied Statistics	JRSSC
Applied statistics : a journal of the Royal Statistical Society.	JRSSC
Aquaculture Research	other
Aquatic Living Resources	other
ASTIN Bulletin	AstinBull
ASTIN Bulletin	AstinBull
Atmospheric Environment	other
Australian and New Zealand Journal of Statistics	ANZJStat
Bayesian Analysis	BayesAnalysis
Behavioral Ecology	other
Bernoulli	Bernoulli
BERNOULLI	Bernoulli
Bioinformatics	Bioinformatics
BIOINFORMATICS	Bioinformatics
Biology Letters	other
Biometrical Journal	BiometJ
Biometrics	Biometrics
BIOMETRICS	Biometrics
Biometrika	Biometrika
BIOMETRIKA	Biometrika
Biometrika.	Biometrika
Biophysical Journal	other
Biostatistics	Biostatistics
BIOSTATISTICS	Biostatistics
Blood	other
BMJ	other
British Actuarial Journal	other
British Journal of Criminology	other
British Journal of Mathematical and Statistical Psychology	BJMSP
Bulletin of Mathematical Biology	other
BULLETIN OF THE LONDON MATHEMATICAL SOCIETY	other
Canadian Journal of Fisheries & Aquatic Sciences	other
Canadian Journal of Forest Research	other
Canadian Journal of Statistics [La revue canadienne de statistique]	CanJStat
Chechoslovak Mathematical Journal	other
Chemometrics and Intelligent Laboratory Systems	ChemInt
CIRCUITS, SYSTEMS AND SIGNAL PROCESSING	other
Circulation	other
Climatic Change	other
Combinatorics, Probability and Computing	other
Communications in Information and Systems	other
Communications in Mathematical Physics	other
COMMUNICATIONS IN MATHEMATICAL PHYSICS	other
Communications in Mathematical Sciences	other
Communications in Statistics - Theory and Methods	CommStatTM
Communications on Pure and Applied Analysis	other
Comptes Rendus Mathematique	other
Computational Biology and Chemistry	other
Computational Biology and Chemistry	other
Computational Optimization and Applications	other
COMPUTATIONAL STATISTICS	ComputatStat
Computational Statistics	ComputatStat
Computational Statistics & Data Analysis	CSDA
Computational Statistics & Data Analysis.	CSDA
Computational Statistics and Data Analysis	CSDA
Computers & Operations Research	other
Crime & Delinquency	other
Criminal Justice	other
Cybernetics and Systems Analysis	other
Decision Support Systems	other
Diabetologia	other
Discrete Applied Mathematics	other
Discrete Event Dynamic Systems	other
Discrete Mathematics	other
Drug Discovery Today	other
Drug Information Journal	other
Ecological Modelling	other
Ecology	other
Econometric Theory	EconometTh
Econometrica	Econometrica
Educational Research and Evaluation	other
ELECTRONIC COMMUNICATIONS IN PROBABILITY	ECP
Electronic Journal of Probability	EJP
ELECTRONIC JOURNAL OF PROBABILITY	EJP
Energy and Buildings	other
Energy Policy	other
Environmental Pollution	other
Environmetrics	Environmetrics
ESAIM: Probability and Statistics	other
European Journal of Control	other
European Journal of Control	other
European Journal of Criminology	other
European Journal of Operational Research	EJOR
Evolutionary Ecology Research	other
Experimental Agriculture	other
Expert Systems with Applications	other
Extremes	Extremes
Finance	other
Finance and Stochastics	FinStoch
FINANCE AND STOCHASTICS	FinStoch
Finance and Stochastics	FinStoch
Fisheries Oceanography	other
Fisheries Research	other
Forensic Science International	other
Forensic Science International	other
Games and Economic Behavior	other
Genetic Epidemiology	GenetEpi
Genetics	Genetics
GENETICS	Genetics
Genetics	Genetics
Gut	other
Health Care Management Science	other
Hepatology	other
Human Ecology	other
IEEE Journal on Selected Areas in Communications	other
IEEE Transactions on Automatic Control	other
IEEE TRANSACTIONS ON CIRCUITS AND SYSTEMS I: FUNDAMENTAL THEORY AND APPLICATIONS	other
IEEE Transactions on Information Theory	other
IEEE Transactions on Pattern Analysis and Machine Intelligence	other
IEEE Transactions on Signal Processing	other
IEEE Transactions on Software Engineering.	other
IEEE/ACM Transactions on Computational Biology and Bioinformatics	IEEETCB
IMA Journal of Management Mathematics	other
IMA Journal of Management Mathematics	other
IMA Journal of Manamement Mathematics	other
Infection Genetics and Evolution	other
INFORMS Journal on Computing	other
Insurance: Mathematics and Economics	other
Insurance: Mathematics and Economics	other
Integral Equations and Operator Theory	other
International Journ. Quantum Inform.	other
International Journ. Quantum Inform.	other
International Journal of Approximate Reasoning.	other
INTERNATIONAL JOURNAL OF BIFURCATION AND CHAOS	other
International Journal of Epidemiology	IJEpi
International Journal of Forecasting	other
International Journal of Production Economics	other
International Journal of Theoretical and Applied Finance	other
International Statistical Review	ISR
International Statistical Review	ISR
International Transactions in Operational Research	other
J. Roy. Statist. Soc (C)	JRSSC
Journal of Physics. A : Mathematical and General (special issue on Quantum Information Theory)	other
Journal of Physics. A : Mathematical and General (special issue on Quantum Information Theory)	other
Journal of Statistical Planning and Inference	JSPI
Journal of Agricultural Biological & Environmental Statistics	JABES
Journal of Agricultural Science	other
Journal of Agricultural, Biological and Environmental Statistics	JABES
Journal of Agricultural, Biological, and Environmental Statistics	JABES
Journal of American Statistical Association	JASA
Journal of Animal Ecology	other
Journal of Applied Ecology	other
Journal of Applied Probability	JAP
JOURNAL OF APPLIED PROBABILITY	JAP
Journal of Applied Probability	JAP
Journal of Applied Probability.	JAP
Journal of Applied Science	other
Journal of Applied Statistics	JApplStat
Journal of Banking and Finance	other
Journal of Biomedicine and Biotechnology	other
Journal of Biopharmaceutical Statistics	JbiopharmStat
Journal of Biosocial Science	other
JOURNAL OF BUSINESS AND ECONOMIC STATISTICS	JBusEconStat
Journal of Cataract & Refractive Surgery	other
Journal of Chemical Information and Modeling	other
Journal of Chemometrics	Jchemom
Journal of Combinatorial Theory Series B	other
Journal of Computational & Graphical Statistics	JCGS
Journal of Computational and Applied Mathematics	other
Journal of Computational and Graphical Statistics	JCGS
JOURNAL OF COMPUTATIONAL AND GRAPHICAL STATISTICS	JCGS
Journal of Computational Biology	JcompBio
Journal of Computational Finance	other
Journal of Computer and System Sciences	other
Journal of Contemporary Criminal Justice	other
Journal of Cosmology and Astroparticle Physics.	other
Journal of Econometrics	Jeconometrics
Journal of Economic Dynamics and Control	other
Journal of Empirical Finance	other
Journal of Energy Engineering	other
Journal of Epidemiology & Community Health	JECH
Journal of Epidemiology and Biostatistics	other
Journal of Epidemiology and Community Health	JECH
Journal of Evaluation in Clinical Practice	other
Journal of Fish Biology	other
Journal of Forecasting	other
Journal of Forensic Sciences	other
Journal of Futures Markets	other
Journal of Geophysical Research	other
Journal of Global Optimization	other
Journal of Hydrology	other
Journal of Industrial and Management Optimization	other
Journal of Logic, Language and Information.	other
Journal of Marine Research	other
Journal of Mathematical Analysis and Applications	other
Journal of Mathematical Analysis and its Applications	other
Journal of Mathematical Biology	other
Journal of Mathematical Imaging and Vision	other
Journal of Mathematical Sciences	other
Journal of Mathematics and Statistics	other
Journal of Multivariate Analysis	JMVA
JOURNAL OF MULTIVARIATE ANALYSIS	JMVA
JOURNAL OF NEUROSCIENCE	other
Journal of Optimization Theory and Applications	other
Journal of Physics A Mathematical and General	other
Journal of Public Health	other
Journal of Quality Technology	JqualTech
Journal of Risk and Insurance	other
Journal of Scheduling	other
Journal of Statistical Computation and Simulation	JSCS
Journal of Statistical Physics	other
JOURNAL OF STATISTICAL PHYSICS	other
Journal of Statistical Planning and Inference	JSPI
Journal of Statistical Planning and Inference.	JSPI
Journal of Statististical Physics.	other
Journal of the American Statistical Association	JASA
JOURNAL OF THE AMERICAN STATISTICAL ASSOCIATION	JASA
Journal of the American Statistical Association.	JASA
Journal of the Association for Computing Machinery	other
Journal of the Association for Computing Machinery	other
Journal of the European Mathematical Society	other
Journal of the European Mathematical Society.	other
Journal of the ICRU	other
Journal of the London Mathematical Society	other
Journal of the National Cancer Institute	other
Journal of the Operational Research Society	other
Journal of the Operational Research Society.	other
Journal of The Royal Society Interface	other
Journal of the Royal Statistical Society	JRSSA
Journal of the Royal Statistical Society - Series A: Statistics in Society	JRSSA
Journal of the Royal Statistical Society - Series B: Statistical Methodology	JRSSB
JOURNAL OF THE ROYAL STATISTICAL SOCIETY B	JRSSB
JOURNAL OF THE ROYAL STATISTICAL SOCIETY C (APPLIED STATISTICS)	JRSSC
Journal of the Royal Statistical Society Series A (Statistics in Society)	JRSSA
Journal of the Royal Statistical Society Series B - Statistical Methodology	JRSSB
Journal of the Royal Statistical Society Series B - Statistical Methodology	JRSSB
Journal of the Royal Statistical Society Series B : Statistical Methodolgy	JRSSB
Journal of the Royal Statistical Society Series B (Statistical Methodology)	JRSSB
Journal of the Royal Statistical Society Series B-Statistical Methodology	JRSSB
Journal of the Royal Statistical Society Series B: Statistical Methodology	JRSSB
JOURNAL OF THE ROYAL STATISTICAL SOCIETY SERIES C - APPLIED STATISTICS	JRSSC
Journal of the Royal Statistical Society Series C (Applied Statistics)	JRSSC
Journal of the Royal Statistical Society Series C-Applied Statistics	JRSSC
Journal of the Royal Statistical Society Series C: Applied Statistics	JRSSC
Journal of the Royal Statistical Society, Series A	JRSSA
Journal of the Royal Statistical Society, Series A,	JRSSA
Journal of the Royal Statistical Society, Series B	JRSSB
Journal of the Royal Statistical Society, Series B: Statistical Methodology	JRSSB
Journal of the Royal Statistical Society, Series C	JRSSC
Journal of the Royal Statistical Society, Series C (Applied Statistics)	JRSSC
Journal of the Royal Statistical Society, Series C: Applied Statistics	JRSSC
Journal of the Royal statistical Society: Series A - Statistics in Society	JRSSA
Journal of the Royal Statistical Society: Series A (Statistics in Society)	JRSSA
Journal of the Royal Statistical Society: Series B	JRSSB
Journal of the Royal Statistical Society: series B - Statistical methodology	JRSSB
Journal of the Royal Statistical Society: Series B (Methodological)	JRSSB
Journal of the Royal Statistical Society: Series B (Statistical Methodology)	JRSSB
JOURNAL OF THE ROYAL STATISTICAL SOCIETY: Series B (Statistical Methodology)	JRSSB
Journal of the Royal Statistical Society: Series B, Statistical Methodology	JRSSB
Journal of the Royal Statistical Society: Series B: Statistical Methodology	JRSSB
Journal of the Royal Statistical Society: Series C - Applied Statistics	JRSSC
Journal of the Royal Statistical Society: Series C (Applied Statistics)	JRSSC
JOURNAL OF THE ROYAL STATISTICAL SOCIETY: SERIES C, APPLIED STATISTICS	JRSSC
Journal of the Royal Statistical Society: Series D - The Statistician	other
Journal of the Royal Statistical Society: Series D (The Statistician)	other
Journal of the Royal Statistical Society. B.	JRSSB
Journal of the Royal Statistical Society. Series B, Statistical methodology	JRSSB
Journal of the Royal Statistical Society. Series B, Statistical Methodology	JRSSB
Journal of Theoretical Biology	other
Journal of Theoretical Probability	JtheorProb
Journal of Theoretical Probability	JtheorProb
Journal of Time Series Analysis	JTSA
Lifetime Data Analysis	LDA
LIFETIME DATA ANALYSIS	LDA
Linear Algebra and its Applications	other
LMS Journal of Computation and Mathematics	other
London Mathematical Society Journal	other
Machine Learning	other
Management Science	other
Management Science	other
Marine Ecology Progress Series	other
Markov Processes and Related fields	other
Markov Processes and Related Fields	other
MARKOV PROCESSES AND RELATED FIELDS	other
Markov Processes and Related Fields.	other
Materials Science and Engineering	other
Mathematical Biosciences	other
Mathematical Finance	MathFinance
MATHEMATICAL FINANCE	MathFinance
Mathematical Finance	MathFinance
Mathematical Geology	other
Mathematical Medicine and Biology	other
Mathematical Medicine and Biology: A Journal of the IMA	other
Mathematical Methods of Operations Research	other
Mathematical Programming	other
Mathematics of Operations Research	other
Mathematics of Operations Research	other
Medicine Today	other
Medicine, Science and the Law	other
Methodology and Computing in Applied Probability	MCAP
Methodology And Computing In Applied Probability	MCAP
Metrika	Metrika
Metron	other
Molecular & Cellular Proteomics	other
MULTISCALE MODELING AND SIMULATION	other
Multivariate Behavioural Research	MultBehRes
Nature	other
Nature Genetics	other
Naval Research Logistics	other
North American Actuarial Journal	other
ONCOGENE	other
Operations Research	other
Optimization	other
Oryx	other
Pacific Journal of Optimization	other
Palliative Medicine	other
Parasitology	other
Performance Evaluation	other
Philosophical Transactions of the Royal Society A	other
Philosophical Transactions of the Royal Society of London Series B	other
Physical Review D.	other
Physical Review E	other
Physical Review E: Statistical, Nonlinear, and Soft Matter Physics	other
Physical Review Letters	other
Physical Review, A	other
Physics Letters B.	other
Physics Review Letters	other
PNAS	other
Potential Analysis	other
Probability in the Engineering and Informational Sciences.	ProbEng
Probability Theory & Related Fields	PTRF
Probability Theory and Related Fields	PTRF
PROBABILITY THEORY AND RELATED FIELDS	PTRF
Probability Theory and Related Fields.	PTRF
Proceedings of the Edinburgh Mathematical Society	other
PROCEEDINGS OF THE LONDON MATHEMATICAL SOCIETY	other
Proceedings of the National Academy of Sciences	other
Proceedings of the National Academy of Sciences of the United States of America	other
Proceedings of the Royal Society A	other
Proceedings of The Royal Society A Mathematical Physical and Engineering Sciences	other
Proceedings of the Royal Society A: Mathematical, Physical and Engineering Sciences	other
Proceedings of the Royal Society London Series A	other
PROCEEDINGS OF THE ROYAL SOCIETY OF LONDON A	other
Proceedings of the Royal Society of London B	other
Proceedings of the Royal Society of London, Series A	other
Proceedings of the Royal Society of London: Series A - Mathematical, Physical and Engineering Sciences	other
Protein Science	other
Proteins Structure Function and Bioinformatics	other
Psychometrika	Psychometrika
Quality and Reliability Engineering International	other
Quality and Reliability Engineering International	other
Quantitative Finance	other
Quaternary Science Review	other
Queueing systems	QueueingSys
Queueing Systems	QueueingSys
Queueing Systems: Theory and Applications.	QueueingSys
Radiocarbon	other
Random Structures and Algorithms	other
Reliability Engineering & System Safety	other
Reliability Engineering & System Safety.	other
Royal Statistical Society Journal. Series B	JRSSB
Royal Statistical Society Journal. Series C	JRSSC
Royal Statistical Society. Journal. Series C: Applied Statistics	JRSSC
Sankhya: The Indian Journal of Statistics	other
Scandinavian Actuarial Journal	ScandActJ
Scandinavian Journal of Statistics	SJS
Science	other
Science in China Series A (Mathematics)	other
Sequential Analysis	other
SIAM Journal on Control and Optimization	other
SIAM Journal on Mathematical Analysis	other
SIAM Journal on Numerical Analysis	other
SIAM Journal on Optimization	other
SIAM Journal on Optimization	other
SIAM Review	other
Social Science & Medicine	other
Sociological Methodology	other
Sociological Methods and Research	other
Software Quality Journal	other
Statistica Neerlandica	StatNeerlandica
Statistica Sinica	StatSinica
STATISTICA SINICA	StatSinica
Statistical Methods & Applications	SMA
Statistical Methods and Applications	SMA
Statistical Methods in Medical Research	SMMR
Statistical Modelling	StatMod
Statistical Modelling	StatMod
Statistical Modelling: An International Journal	StatMod
STATISTICAL MODELLING: An International Journal	StatMod
Statistical Science	StatSci
STATISTICAL SCIENCE	StatSci
Statistics	Statistics
Statistics & Probability Letters	StatProbLett
Statistics and Computing	StatComput
STATISTICS AND COMPUTING	StatComput
Statistics and Computing.	StatComput
Statistics and Probability Letters	StatProbLett
Statistics in Medicine	StatMed
STATISTICS IN MEDICINE	StatMed
Stochastic Processes and their Applications	SPA
Stochastic Analysis and Applications	StochAnalAppl
Stochastic Models	StochModels
Stochastic processes and their applications	SPA
Stochastic Processes and their Applications	SPA
Stochastic Processes and Their Applications	SPA
STOCHASTIC PROCESSES AND THEIR APPLICATIONS	SPA
Stochastic Processes and Their Applications,	SPA
STOCHASTICS	Stochastics
Stochastics and Stochastics Reports	Stochastics
Structural Equation Modelling	other
Student	other
System Dynamics Review	other
Technometrics	Technometrics
Terra Nostra	other
The American Journal of Human Genetics	other
The American Statistician	AmerStatist
The Annals of Applied Probability	AnnApplProb
THE ANNALS OF APPLIED PROBABILITY	AnnApplProb
The Annals of Probability	AnnProb
The Annals of Statistics	AnnStat
The Annals of the Institute of Statistical Mathematics	AnnInstStatMath
The Canadian Journal of Statistics	CanJStat
The European Journal of Finance	other
The European Physical Journal B	other
The Howard Journal of Criminal Justice	other
The International Journal of Drug Policy	other
The Lancet	other
The Thoracic and Cardiovascular Surgeon	other
Theoretical Population Biology	other
Theory of Probability and its Applications	TPA
Transactions of the American Mathematical Society	other
Tree Physiology	other
Trends in Genetics	other
Water Resources Research	other
Water, Air & Soil Pollution: Focus	other
