# Supplementary material for: Statistical modelling of citation exchange between statistics journals
Source: J R Stat Soc Ser A Stat Soc. 2015 Nov 3;179(1):1–63. doi: 10.1111/rssa.12124 (PMC4755202; doi:10.1111/rssa.12124)
Supplement: Supplementary file 1 — ‘Supplement to “Statistical modelling of citation exchange between statistics journals”’. [file RSSA-179-1-s001.zip › Data/README.txt]

The files inside subfolder "RAE-UoA22" are as downloaded on 18 November 2014 from the RAE 2008 website, at the URL

http://www.rae.ac.uk/submissions/outstore/CSV-ANSI/ByUOA/22%20-%20Statistics%20and%20Operational%20Research.zip

All of the files /not/ inside that subfolder were made by the authors of the paper 
Varin C., Cattelan M. and Firth D. (2015). Statistical modelling of citation exchange between statistics journals. Journal of the Royal Statistical Society Series A, to appear.
