# Supplementary material for: Statistical modelling of citation exchange between statistics journals
Source: J R Stat Soc Ser A Stat Soc. 2015 Nov 3;179(1):1–63. doi: 10.1111/rssa.12124 (PMC4755202; doi:10.1111/rssa.12124)
Supplement: Supplementary file 1 — ‘Supplement to “Statistical modelling of citation exchange between statistics journals”’. [file RSSA-179-1-s001.zip › Data/cross-citation-matrix.csv]

	AmS	AISM	AoS	ANZS	Bern	BioJ	Bcs	Bka	Biost	CJS	CSSC	CSTM	CmpSt	CSDA	EES	Envr	ISR	JABES	JASA	JAS	JBS	JCGS	JMA	JNS	JRSS-A	JRSS-B	JRSS-C	JSCS	JSPI	JSS	JTSA	LDA	Mtka	SJS	StataJ	StCmp	Stats	StMed	SMMR	StMod	StNee	StPap	SPL	StSci	StSin	Tech	Test
AmS	43	1	2	0	0	0	7	1	3	2	5	3	2	15	2	0	5	1	12	5	4	3	3	0	1	1	4	1	11	8	1	0	2	3	1	0	3	11	2	1	0	0	6	7	2	1	0
AISM	0	18	3	3	5	0	0	3	0	0	6	18	0	12	0	1	0	0	5	0	0	1	21	12	0	3	0	4	27	1	3	0	9	1	0	1	2	2	0	0	2	4	18	2	6	0	5
AoS	9	24	291	4	53	18	29	74	12	15	19	39	8	73	2	6	0	2	126	9	8	31	136	45	0	38	7	16	107	7	9	6	10	24	3	34	4	17	5	2	8	7	41	19	125	17	41
ANZS	0	5	2	5	0	0	2	2	0	0	1	3	1	8	0	0	0	0	5	5	0	1	12	1	0	0	0	4	17	3	0	0	0	2	0	2	0	0	0	0	1	1	6	0	1	1	2
Bern	1	7	27	0	22	0	2	4	0	2	2	9	3	10	0	0	0	0	11	0	0	4	24	7	0	3	0	4	20	2	4	0	1	4	0	0	1	1	0	0	11	1	30	2	15	0	5
BioJ	0	0	3	2	0	55	15	7	1	0	4	6	2	26	0	1	0	1	5	8	31	2	0	2	0	0	1	5	10	2	0	6	2	1	0	1	3	57	7	0	2	1	2	3	4	0	1
Bcs	9	1	15	10	4	45	191	31	58	17	11	16	2	62	4	8	2	30	69	20	45	7	17	15	4	5	30	6	36	13	3	27	3	19	1	13	1	204	39	5	9	1	20	45	12	6	15
Bka	7	10	38	5	14	14	60	75	26	16	11	24	4	64	1	8	5	5	93	10	13	23	63	16	1	21	8	7	80	7	2	10	9	24	1	17	3	56	14	9	3	1	34	32	70	9	13
Biost	4	0	6	0	0	17	48	15	54	3	3	4	0	13	2	0	0	0	33	4	12	3	2	3	9	0	13	5	6	6	0	11	0	4	0	0	0	93	13	8	0	2	6	26	2	0	0
CJS	0	2	8	1	3	1	6	4	2	16	4	8	2	20	2	2	0	0	14	6	0	1	26	9	0	3	1	2	16	4	0	3	3	4	1	1	2	8	4	0	0	2	10	0	8	3	6
CSSC	2	5	0	2	0	5	2	0	0	0	29	19	5	15	0	0	0	0	3	18	0	0	4	0	0	0	0	10	7	0	2	0	1	0	0	1	2	12	0	0	0	7	6	1	3	0	4
CSTM	1	5	0	3	1	3	0	0	0	0	30	95	3	26	1	3	2	0	0	29	2	0	28	5	1	1	1	23	38	0	0	2	9	4	0	0	19	7	1	0	0	33	33	0	3	2	7
CmpSt	0	0	1	0	2	0	0	1	1	0	0	2	3	12	0	0	0	2	4	2	0	5	5	4	0	2	0	3	3	2	0	0	0	3	0	2	0	0	0	0	0	0	2	1	0	0	1
CSDA	6	6	19	0	3	15	15	10	6	11	41	25	22	486	13	12	4	9	22	38	8	25	57	14	0	5	2	28	50	29	4	4	3	11	1	22	7	41	4	13	2	6	15	13	6	5	15
EES	0	0	0	0	0	0	4	0	0	0	0	1	0	3	39	7	0	6	8	0	0	0	0	0	0	0	3	1	3	0	0	0	0	3	0	0	0	3	0	0	0	0	0	2	0	0	4
Envr	0	0	0	0	0	0	0	1	4	2	1	1	0	6	5	31	0	3	11	3	0	9	4	0	0	0	3	0	11	2	1	0	0	5	0	4	2	12	0	0	0	0	0	2	2	5	7
ISR	3	0	3	2	1	0	0	0	0	0	3	1	0	8	0	2	20	0	5	5	1	1	4	0	4	1	0	2	7	1	1	2	0	0	2	0	5	1	0	1	0	1	2	3	2	0	0
JABES	0	0	0	2	0	0	7	0	0	0	1	1	0	5	4	8	0	16	8	2	0	0	0	0	0	0	2	3	4	0	0	0	0	1	0	1	0	6	0	0	0	0	0	2	0	3	4
JASA	13	16	121	16	24	30	129	78	47	35	29	38	18	147	7	20	6	20	232	17	19	38	96	21	11	40	27	17	115	13	13	28	10	24	0	45	3	96	19	13	3	10	38	48	101	14	37
JAS	0	0	1	2	0	2	2	0	0	1	10	12	2	19	0	0	0	0	0	35	0	1	3	0	0	1	0	11	12	3	0	0	0	0	0	0	6	4	0	0	0	7	3	4	0	1	3
JBS	0	0	0	2	0	26	13	0	3	0	0	1	0	6	0	0	0	0	0	2	97	0	0	0	0	0	0	0	0	2	0	0	1	0	0	0	0	36	2	0	1	2	0	3	0	0	0
JCGS	4	1	16	3	1	3	8	10	11	0	11	5	2	53	6	7	0	3	30	5	2	44	10	2	0	8	3	4	14	13	0	0	1	8	0	16	0	16	3	2	0	0	6	18	16	5	1
JMA	1	7	25	3	8	3	12	12	6	3	17	31	3	48	2	6	4	0	18	10	1	9	186	9	1	7	1	1	60	4	4	3	5	4	3	5	14	7	0	3	2	7	38	4	26	0	17
JNS	0	0	6	0	0	2	0	1	0	8	2	9	3	10	0	0	0	0	5	1	0	3	20	16	0	3	0	0	20	1	2	0	4	1	0	2	7	3	0	0	5	2	10	0	3	0	4
JRSS-A	1	0	1	5	0	4	10	2	3	0	1	2	0	6	1	0	0	0	10	4	0	2	0	0	39	3	7	3	4	1	0	0	0	2	0	1	0	47	3	1	0	0	0	9	0	2	0
JRSS-B	10	9	76	4	16	20	45	41	22	21	12	15	6	89	11	14	4	5	101	10	10	38	47	13	5	55	23	12	49	12	2	11	6	18	2	33	3	58	11	8	4	6	23	20	50	11	23
JRSS-C	0	1	2	1	0	2	9	7	6	4	2	4	0	7	0	1	0	4	11	8	2	4	4	0	4	2	16	1	5	5	0	4	0	1	1	3	0	20	2	6	0	0	1	5	3	3	0
JSCS	1	4	4	0	1	0	1	1	0	3	10	8	0	23	0	0	0	0	2	7	0	1	5	5	0	1	0	33	10	1	3	1	0	4	0	0	2	4	4	0	1	10	7	3	2	3	5
JSPI	6	17	27	4	9	11	13	17	4	6	24	71	3	88	3	12	3	2	24	17	7	4	67	26	4	7	2	22	229	3	4	4	25	8	2	5	19	27	0	4	5	15	53	8	15	11	19
JSS	0	0	4	0	0	2	0	2	4	3	4	2	0	11	0	2	0	2	0	0	0	2	1	3	2	2	2	0	2	91	0	0	0	0	2	0	0	11	0	3	0	0	0	4	4	0	3
JTSA	0	1	1	1	0	0	0	0	0	2	8	7	5	14	0	0	6	0	2	2	0	1	10	4	0	0	0	5	26	0	25	0	4	3	0	0	0	0	0	1	0	1	14	0	1	0	1
LDA	0	0	0	0	0	2	11	7	8	0	2	6	0	4	0	0	0	0	0	5	0	0	3	2	2	2	0	2	6	0	0	21	1	6	2	0	0	28	6	1	0	0	6	4	4	5	0
Mtka	0	2	1	0	0	0	0	2	0	0	4	10	0	9	0	0	0	0	1	6	0	0	15	1	0	0	0	8	33	0	2	0	20	0	0	0	5	1	0	1	1	10	11	0	3	4	7
SJS	1	5	15	2	8	9	10	13	13	2	2	5	3	28	0	5	0	1	16	4	0	4	24	9	0	6	5	2	25	5	1	17	4	11	2	3	3	13	9	1	2	3	13	8	11	0	13
StataJ	0	0	0	0	0	0	0	0	0	0	0	0	0	6	0	0	0	0	0	0	0	0	0	0	6	0	0	0	2	0	0	0	0	0	77	0	0	20	0	0	0	0	0	0	0	0	0
StCmp	2	0	5	0	0	2	11	4	7	3	2	1	4	24	0	1	1	0	13	4	0	12	4	1	1	8	3	1	5	1	2	0	0	1	0	24	0	6	1	0	0	0	5	6	4	0	3
Stats	0	0	3	0	0	0	1	2	0	0	5	9	0	7	0	1	0	0	2	3	0	1	13	1	0	0	0	6	19	0	0	0	0	1	0	0	5	0	0	0	0	7	15	0	2	0	6
StMed	19	1	5	1	0	103	74	20	31	13	37	22	7	81	22	6	8	4	27	35	90	1	5	1	26	3	28	15	33	23	0	15	2	17	13	9	3	628	60	14	6	0	7	46	6	11	2
SMMR	2	0	0	1	0	7	5	2	5	3	0	0	0	7	3	0	0	0	1	5	2	0	3	0	4	0	6	0	3	2	0	0	0	0	1	0	0	43	27	6	1	0	0	3	2	0	0
StMod	0	0	0	0	0	3	3	0	2	2	4	0	0	8	0	3	0	0	2	7	0	3	3	0	0	0	0	0	5	4	0	0	0	3	0	4	0	9	2	7	0	0	0	6	3	0	0
StNee	2	0	5	0	0	1	0	0	1	0	3	2	0	7	0	0	0	0	1	4	0	0	1	3	2	0	2	3	3	0	0	1	2	4	0	0	1	2	0	1	3	0	1	1	3	0	0
StPap	0	0	0	2	1	1	0	0	0	0	7	10	0	11	0	0	0	0	0	3	0	0	4	0	0	0	0	4	8	0	0	0	4	0	0	0	4	0	0	0	0	15	6	0	0	0	2
SPL	0	8	12	5	8	6	7	6	4	7	21	48	3	33	0	6	6	0	6	8	0	1	62	20	0	3	6	15	77	1	8	1	12	7	0	2	6	8	1	2	2	17	144	1	13	3	9
StSci	13	0	13	1	7	3	13	13	6	6	4	8	2	17	3	1	1	2	18	5	7	6	11	1	1	10	5	9	12	5	5	3	1	0	0	7	1	25	3	0	0	1	5	45	14	10	2
StSin	3	6	27	4	8	5	20	24	8	7	10	17	3	42	1	2	3	1	21	8	5	8	31	11	0	9	6	5	49	4	5	9	5	4	0	7	2	24	6	1	3	1	15	10	43	8	10
Tech	2	1	3	3	1	1	4	2	1	1	13	19	3	34	0	0	0	1	9	9	4	6	9	5	0	1	1	5	35	5	0	2	6	3	0	1	4	5	0	0	0	0	3	0	18	42	2
Test	0	0	12	0	0	0	4	4	0	0	3	5	0	11	0	2	0	0	10	1	2	0	14	4	0	5	0	6	22	2	0	0	0	2	0	1	5	1	0	0	0	2	2	2	3	0	7
