# Supplementary material for: Statistical modelling of citation exchange between statistics journals
Source: J R Stat Soc Ser A Stat Soc. 2015 Nov 3;179(1):1–63. doi: 10.1111/rssa.12124 (PMC4755202; doi:10.1111/rssa.12124)
Supplement: Supplementary file 1 — ‘Supplement to “Statistical modelling of citation exchange between statistics journals”’. [file RSSA-179-1-s001.zip › README.txt]

This folder contains supplementary materials (data, R code, and an explanatory PDF document) for the paper "Statistical Modelling of Citation Exchange Between Statistics Journals" by C Varin, M Cattelan and D Firth.

The explanatory PDF document is
         Varin_Cattelan_Firth_supplement.pdf

The data files are all comma-separated text files, which can be opened by (for example) many spreadsheet programs.

The main R script file, which replicates the analyses presented in the paper, is 
         Varin_Cattelan_Firth_supplement.R
Section numbers in that file are as in the explanatory PDF document.

Before running the R code in that file, the following R "add-on" packages should be installed (from one of the CRAN repositories):
         "car", "qvcalc", "BradleyTerry2", "plotrix"
         
